# Supplementary material for: Phosphoinositide Metabolism Links cGMP-Dependent Protein Kinase G to Essential Ca2+ Signals at Key Decision Points in the Life Cycle of Malaria Parasites
Source: PLoS Biol. 2014 Mar 4;12(3):e1001806. doi: 10.1371/journal.pbio.1001806 (PMC3942320; doi:10.1371/journal.pbio.1001806)
Supplement: Table S1 — Transcriptome, proteome, and phosphoproteome analyses of altered cGMP signalling in ookinetes. The table displays the full list of transcripts, proteins, and phosphorylation sites that were detected in the gcβ or C2 experiments. Fold changes are indicated as FC, and S(A) is the p value for detection of significant outlier ratio. (XLS) [file pbio.1001806.s007.xls]

## Sheet: Table 1
Gene ID	Annotation	GCβ Transcriptome		GCβ Proteome			Phosphorylation site	Amino Acid	GCβ phosphoproteome						Compound 2 phosphoproteome
		log2 [FC]	p-value	Ratio GCβ/WT	S(A)	Ratio count			Localisation probability	Score difference	Mascot Score	Ratio GCβ/WT	S(A)	Ratio count	Localisation probability	Score difference	p-value (S0=0)	PKG-HA /PKGT619Q-HA
PBANKA_000230	Pb-fam protein	-1.76421	3.73e-08
PBANKA_000410	BIR protein, fragment						PBANKA_000410-3	S							0.998154	22.4584	0.0227558	0.226291
PBANKA_000520	conserved rodent malaria protein, unknown function	-1.28213	0.00813903
PBANKA_010020	Plasmodium exported protein, unknown function	1.00512	0.00675871
PBANKA_010080	conserved Plasmodium protein, unknown function						PBANKA_010080-851	S	1	117.457	39.97	0.83039	0.38651	6	0.91299	10.2089	0.00180923	0.961761
PBANKA_010090	ATP dependent RNA helicase, putative	-1.5586	2.07e-07	0.61132	0.39317	8	PBANKA_010090-2	S	1	127.58	31.29	1.8789	0.0075924	3	1	87.0939	0.896288	1.42109
PBANKA_010100	MYND finger protein, putative			0.29415	0.19857	2
PBANKA_010130	geranylgeranyltransferase, putative	-1.0351	0.00888591
PBANKA_010140	conserved Plasmodium protein, unknown function						PBANKA_010140-698	S	0.935121	11.5876	28.95	0.44991	0.23735	6	0.971942	15.3963	0.268615	0.997923
							PBANKA_010140-805	S	1	44.0204	35.66	0.80656	0.34655	19	1	80.7463	0.0359158	2.70757
PBANKA_010150	conserved Plasmodium protein, unknown function						PBANKA_010150-116	S							0.999432	32.4514	0.978485	0.971645
PBANKA_010170	conserved Plasmodium protein, unknown function	-0.76389	0.00872336
PBANKA_010180	conserved Plasmodium protein, unknown function						PBANKA_010180-359	S							0.999982	47.5066	0.633995	0.782683
PBANKA_010190	conserved Plasmodium protein, unknown function			0.47987	0.33471	2
PBANKA_010200	bcs1-like protein, putative	0.890493	0.0192644
PBANKA_010220	conserved Plasmodium protein, unknown function						PBANKA_010220-116	S	0.999945	42.6211	39.29	0.72065	0.45507	4	0.992647	21.4964	0.185443	1.06271
							PBANKA_010220-163	S	0.975911	16.076	39.33	0.6821	0.47715	2	0.999437	32.4957	0.0965181	1.12428
							PBANKA_010220-826	S	1	100.531	31.79	0.032173	8.6388e-05	3	1	48.8717	0.00542466	0.901876
PBANKA_010230	cation/H antiporter, putative (CHA)						PBANKA_010230-17	S	0.999939	42.148	27.25	0.58668	0.39974	1	0.999997	55.7342	0.593137	1.19003
PBANKA_010260	conserved Plasmodium protein, unknown function	-0.712574	0.00534347
PBANKA_010270	conserved Plasmodium protein, unknown function						PBANKA_010270-15	S	1	121.73	37.97	0.15842	0.03637	1	1	147.067	0.360114	0.786762
							PBANKA_010270-190	S	0.999994	52.4157	53.64	0.68081	0.4626	1
							PBANKA_010270-29	S							1	93.2098	0.0981279	1.04772
PBANKA_010280	conserved Plasmodium protein, unknown function	-0.761194	0.0075845
PBANKA_010310	conserved Plasmodium protein, unknown function						PBANKA_010310-320	S							0.999462	32.6954	0.129582	1.09847
PBANKA_010320	conserved Plasmodium protein, unknown function			0.85318	0.37846	10
PBANKA_010330	conserved Plasmodium protein, unknown function	-0.76848	0.00554654	0.53163	0.28756	17	PBANKA_010330-116	S	1	68.4204	55.83	0.14894	0.046494	10	1	64.2457	0.755905	0.976369
							PBANKA_010330-119	S	1	86.2011	55.83	0.37631	0.29756	43	1	71.5449	0.0819947	1.90825
							PBANKA_010330-125	S	0.537297	0.761093	55.83	2.852	4.7168e-06	1
							PBANKA_010330-1303	S	0.973244	16.7654	19.61	0.068144	0.0021392	2	0.946282	14.3071	0.376409	1.11806
							PBANKA_010330-1335	T	0.323225	0.488486	44.09
							PBANKA_010330-1338	T	0.916821	10.5667	44.09	0.20331	0.11316	1
							PBANKA_010330-1339	S	0.982381	17.4898	44.09	0.52141	0.38325	6	0.855461	9.26785	0.36815	1.09013
							PBANKA_010330-1354	T	0.988792	19.4903	59.53	0.014023	2.3911e-06	1	0.86287	5.95919	0.357966	1.50629
							PBANKA_010330-1356	S	0.738911	4.51883	59.53	0.20202	0.075925	3	0.953228	13.2915	0.0592474	1.07904
							PBANKA_010330-1360	S	0.999149	30.9627	59.53	0.38512	0.23702	3
							PBANKA_010330-1364	T	0.496235	0	59.53
							PBANKA_010330-153	T							0.999318	31.7562	0.33118	1.16332
							PBANKA_010330-1570	S	1	120.85	34.4	1.0497	0.14522	2	1	94.9526	0.399575	0.938873
							PBANKA_010330-158	S							0.969447	14.9903	0.0879346	1.1591
							PBANKA_010330-1586	S	0.487437	0	27.64
							PBANKA_010330-1588	S	0.97593	16.2731	27.64	0.67714	0.46524	2
							PBANKA_010330-1593	S							0.996546	24.9289	0.163789	0.702709
							PBANKA_010330-1596	S							0.978846	17.5523	0.797186	0.754452
							PBANKA_010330-1600	S	0.307529	4.16825	27.64
							PBANKA_010330-161	S							0.949206	12.7526	0.727733	0.801069
							PBANKA_010330-1680	S	0.560684	1.62292	57.93	1.7313	0.0076682	1	0.99519	23.981	0.00292591	0.322599
							PBANKA_010330-1681	S	0.990762	21.1107	57.93	0.41613	0.25642	13	0.984703	18.4547	0.18293	0.657472
							PBANKA_010330-1685	S	0.82077	7.55644	57.93	0.43989	0.31606	2	0.999281	31.2975	0.0837918	1.04138
							PBANKA_010330-1687	S	0.240044	0	57.93
							PBANKA_010330-1939	S	1	100.943	40.64	0.18668	0.00644	18	1	81.1088	0.967003	1.43669
							PBANKA_010330-234	S	0.5	0	24.02				0.922255	10.7418	0.790526	1.10191
							PBANKA_010330-236	S	0.995365	23.3196	24.02				0.999722	35.5559	0.754876	1.69702
							PBANKA_010330-277	S	0.894628	9.29662	54.66	0.54697	0.35406	1	0.912445	10.1367	0.0395992	1.04609
							PBANKA_010330-279	S	0.456297	0	54.66	1.0399	0.17314	2	0.989703	22.5995	0.120555	0.95993
							PBANKA_010330-282	S	1	76.8263	54.66	1.2966	0.053975	19	1	73.1571	0.00135906	0.676777
							PBANKA_010330-601	T	1	110.151	88.98	0.60293	0.42755	24
							PBANKA_010330-664	S							0.999429	32.4331	0.987887	0.803154
							PBANKA_010330-770	T							0.999993	53.6483	0.0870453	1.01554
							PBANKA_010330-783	S	1	52.0705	57.41	0.77571	0.39045	33	1	132.79	0.147572	1.06585
							PBANKA_010330-885	S	0.999999	59.5297	26.85	0.34467	0.19801	8	0.999961	28.5742	0.778526	2.18404
PBANKA_010340	glyoxalase I, putative	0.726241	0.0185036
PBANKA_010350	RAP protein, putative, fragment	-1.11273	9.23e-05
PBANKA_010380	mitochondrial ribosomal protein L24 precursor, putative	0.787093	0.0163986
PBANKA_010390	RNA-binding protein, putative						PBANKA_010390-23	S	0.999698	35.197	54.59	0.4424	0.28298	55	1	77.4499	0.060012	1.26116
							PBANKA_010390-28	S	0.836646	7.09422	54.59	0.72925	0.45084	4	1	95.4753	0.764092	0.374361
							PBANKA_010390-327	S	0.999928	41.411	37.31	0.70303	0.43493	11	0.995427	25.4553	0.562983	1.38655
							PBANKA_010390-42	T	0.490782	0	39.93
							PBANKA_010390-45	S	0.948946	13.8424	39.93	1.2942	0.038282	3	0.999244	31.6478	0.0295295	1.00347
PBANKA_010400	conserved Plasmodium protein, unknown function	0.759558	0.0128875
PBANKA_010420	calcium-binding protein, putative	-1.19442	1.63e-05
PBANKA_010440	nucleoside diphosphate kinase, putative						PBANKA_010440-1112	S	0.957396	14.3546	14.16	2.0506	0.0018381	2
							PBANKA_010440-1130	S							1	51.4359	0.045049	0.921784
							PBANKA_010440-1400	S							0.999974	47.9702	0.0432831	1.36557
							PBANKA_010440-874	S	0.499894	0	41.44				0.810766	8.87432	0.174727	0.722967
							PBANKA_010440-876	S	0.499894	0	41.44
PBANKA_010450	conserved Plasmodium protein, unknown function						PBANKA_010450-100	T	0.99916	33.1548	42.44	0.59995	0.41482	1	0.996347	24.6987	0.7999	0.833066
							PBANKA_010450-120	Y							0.828383	6.17666	0.271388	0.831478
							PBANKA_010450-123	T							0.799947	5.73638	0.415934	0.456916
							PBANKA_010450-126	S							1	151.389	0.656732	0.321971
							PBANKA_010450-17	S							1	75.9092	0.631573	1.31244
							PBANKA_010450-233	S							0.98425	22.5239	0.0876757	0.667574
							PBANKA_010450-37	S							1	96.4641	0.976095	0.656674
							PBANKA_010450-38	S							1	96.4641	0.98606	0.709808
							PBANKA_010450-4	S	0.498717	0	39.77				0.971625	15.3502	0.000356022	0.23918
							PBANKA_010450-49	S							0.78177	5.54165	0.786096	0.816627
							PBANKA_010450-5	S	0.997241	25.916	39.77	0.7709	0.39641	6	0.978902	16.669	0.924841	0.972655
							PBANKA_010450-76	S	1	81.3439	29.47	1.0097	0.11477	7	0.999966	44.631	0.0460587	2.59503
							PBANKA_010450-9	S	1	72.2715	39.77	0.95428	0.31798	14	0.999901	39.937	0.000555775	0.306863
							PBANKA_010450-92	T	0.992294	21.9287	42.44	0.74555	0.48805	20	0.9947	20.3098	0.904879	0.95578
							PBANKA_010450-93	S	0.796608	8.93947	42.44	1.0973	0.12745	1	0.826216	7.84637	0.345073	1.35543
							PBANKA_010450-94	S	0.857885	8.59185	42.44	0.87529	0.3024	10	0.971113	13.592	0.62826	1.06271
PBANKA_010470	long chain polyunsaturated fatty acid elongation enzyme, putative			0.28914	0.18567	2
PBANKA_010480	conserved Plasmodium protein, unknown function						PBANKA_010480-169	S							0.995493	10.622	0.0155236	0.99
							PBANKA_010480-330	S	1	86.5727	55.14	0.27922	0.18129	14	1	74.2918	0.710317	1.2008
							PBANKA_010480-591	S	0.997156	25.4486	67.5	1.7305	0.0067503	11	0.992473	21.2009	0.425162	0.922103
							PBANKA_010480-592	S	0.91967	10.5876	67.5	0.8272	0.36183	1
							PBANKA_010480-648	S							0.999862	38.6111	0.732231	1.04554
							PBANKA_010480-707	S							0.93311	9.73483	0.216342	1.40712
							PBANKA_010480-712	S							0.982121	17.7812	0.175611	0.90799
							PBANKA_010480-775	S							0.999904	37.5766	0.989186	0.904692
PBANKA_010490	RNA-binding protein, putative						PBANKA_010490-2	S	1	68.7592	53.01
							PBANKA_010490-242	S	0.999996	54.0433	28.56	0.31494	0.23872	8
PBANKA_010500	ubiquitin-conjugating enzyme e2, putative			0.7967	0.16603	2
PBANKA_010520	polypyrimidine tract binding protein, putative						PBANKA_010520-115	S	1	63.1141	48.56	1.1629	0.18033	3	0.999984	48.3268	0.00772768	0.863489
PBANKA_010530	conserved Plasmodium protein, unknown function						PBANKA_010530-1031	S							1	83.5609	0.0036798	1.03598
							PBANKA_010530-1057	S							1	68.4126	0.00029695	1.56358
							PBANKA_010530-1169	S							0.999488	32.9496	0.0597177	0.942621
							PBANKA_010530-1511	S							1	84.4793	0.541768	0.880259
							PBANKA_010530-1542	T	0.999947	42.7914	44.1	0.0086177	1.347e-07	8	0.999382	32.091	0.139162	0.970298
							PBANKA_010530-174	S							1	77.9322	0.621989	1.00087
							PBANKA_010530-377	T							1	103.527	0.155782	1.05391
							PBANKA_010530-635	S							1	110.643	0.407754	1.09752
							PBANKA_010530-658	S	1	107.644	26.8	0.70415	0.46612	37	1	66.2702	0.121162	0.800653
							PBANKA_010530-670	S							1	114.641	0.0628523	0.640158
							PBANKA_010530-680	S	0.937699	11.8141	41.49	0.10896	0.012228	4	0.999906	40.5714	0.48286	1.0677
							PBANKA_010530-683	T	0.999812	38.238	41.49	0.64006	0.40673	7
							PBANKA_010530-685	T	0.498004	0	41.49
							PBANKA_010530-696	S	1	124.937	47.43	0.87616	0.26381	20	1	83.2304	0.829456	1.01889
							PBANKA_010530-701	S	0.996602	24.6725	47.43	0.92949	0.30686	6	0.978042	16.9342	0.447279	1.64947
							PBANKA_010530-702	S	0.499991	0	47.43				0.819317	6.8549	0.907961	0.959431
							PBANKA_010530-723	S	0.999961	44.0871	12.3	0.57675	0.45943	16	1	74.4442	0.938163	0.623733
							PBANKA_010530-726	T	0.713255	3.9575	12.3	0.39097	0.27533	2
							PBANKA_010530-845	S							0.99802	27.0488	0.433805	1.14512
							PBANKA_010530-860	S							0.872409	8.35755	0.171553	1.69291
							PBANKA_010530-862	T							0.941551	12.0707	0.00503996	1.67946
							PBANKA_010530-915	S							1	94.4773	0.762589	1.02243
							PBANKA_010530-953	S	1	75.9531	35.21	0.60958	0.44099	17	1	92.7685	0.285613	1.49485
PBANKA_010540	coatomer alpha subunit, putative						PBANKA_010540-458	S	0.999797	39.9261	64.9	0.071907	0.0024433	2
							PBANKA_010540-462	S	0.99912	30.5591	64.9	0.26534	0.11729	11	0.973134	15.5898	0.970689	1.70941
							PBANKA_010540-464	S	0.999612	34.1072	64.9	0.37294	0.20964	15	0.99973	35.6801	0.0878812	0.666187
							PBANKA_010540-479	S	0.250471	0	28.58
							PBANKA_010540-480	T	0.250471	0	28.58
							PBANKA_010540-485	S	0.999888	40.4402	28.58	0.73385	0.43761	12	0.999876	43.4341	0.117888	1.28409
							PBANKA_010540-489	T	0.838035	7.17855	28.58	0.67633	0.45347	1
							PBANKA_010540-493	T	0.546233	3.5953	28.58
							PBANKA_010540-981	S	1	105.906	44.07	0.69586	0.47126	54	1	75.5403	0.53227	0.884081
PBANKA_010550	glutaredoxin-like protein, putative			0.36306	0.28284	23
PBANKA_010560	translation initiation factor IF-2, putative						PBANKA_010560-203	S							0.998252	27.5712	5.34067e-05	0.302578
							PBANKA_010560-263	S							1	71.3538	0.0547264	4.42445
							PBANKA_010560-340	T	1	19.1221	54.96	0.50843	0.43224	24	1	95.909	0.150055	1.23585
PBANKA_010580	conserved Plasmodium protein, unknown function						PBANKA_010580-220	S							1	183.891	0.43021	0.786082
							PBANKA_010580-313	S							1	57.9015	0.622745	1.03294
							PBANKA_010580-354	S							0.999891	39.6045	0.139628	1.42529
PBANKA_010600	G-protein associated signal transduction protein, putative	-1.06273	0.00014005
PBANKA_010610	para-hydroxybenzoate--polyprenyltransferase,put at ive	-0.691461	0.0101803
PBANKA_010630	conserved Plasmodium protein, unknown function						PBANKA_010630-404	S							0.99991	40.5955	0.142525	0.525223
PBANKA_010650	conserved Plasmodium protein, unknown function	-0.924419	0.0005004
PBANKA_010670	conserved Plasmodium protein, unknown function	-0.654812	0.0146751
PBANKA_010710	proteasome subunit alpha type 2, putative	1.18284	0.0020709	0.068062	0.0013901	19	PBANKA_010710-14	S	0.997474	28.1434	47.57	0.67967	0.39701	5	0.999104	30.4801	0.676301	0.879345
							PBANKA_010710-16	T	0.497008	0	47.57
							PBANKA_010710-9	S	0.483178	4.58127	47.57
PBANKA_010720	conserved Plasmodium protein, unknown function	-0.60358	0.0227585				PBANKA_010720-144	T	0.999611	34.1043	33.45	0.881	0.22916	6
PBANKA_010730	chaperone, putative						PBANKA_010730-2	S							1	58.1673	0.235922	1.09126
							PBANKA_010730-246	S	0.575875	4.34648	39.12	1.3026	0.030052	1
							PBANKA_010730-250	S	0.984645	19.7323	39.12	0.17059	0.080582	1
							PBANKA_010730-251	S	0.886396	8.93947	39.12	0.52205	0.32941	5	0.969603	16.2573	0.844099	1.0274
							PBANKA_010730-255	S	0.999985	48.3898	39.12	0.58011	0.40391	2	0.999535	53.4742	0.864999	0.950659
PBANKA_010740	ornithine aminotransferase, putative	0.728517	0.0206793	0.9333	0.070537	22
PBANKA_010750	conserved Plasmodium protein, unknown function	-0.833442	0.00606615
PBANKA_010760	conserved Plasmodium protein, unknown function						PBANKA_010760-1515	S	0.465347	0	23.69
							PBANKA_010760-1516	S	0.465347	0	23.69				0.897846	10.4971	0.770582	1.67859
							PBANKA_010760-230	T							0.857615	8.30745	0.295667	0.701371
							PBANKA_010760-3120	S	0.5	0	17.67	6.505	2.3788e-09	1
							PBANKA_010760-3123	S	0.992478	21.2037	17.67	1.835	0.0052371	3	0.999434	32.4716	0.669342	0.882244
							PBANKA_010760-3249	S							0.926263	11.9085	0.70947	1.07512
							PBANKA_010760-3361	S							0.998239	59.5419	0.245159	1.10076
							PBANKA_010760-3409	S	0.999986	48.6067	32.01
							PBANKA_010760-4241	S							0.996152	24.1312	0.186836	1.20122
							PBANKA_010760-4243	S							0.992854	21.4282	0.0951658	1.14592
							PBANKA_010760-4538	S							0.999995	53.0445	0.420464	0.793609
							PBANKA_010760-620	S	0.972936	15.6172	37.62				0.985155	29.3291	0.216597	0.877214
							PBANKA_010760-883	S							0.999937	41.9869	0.0552968	1.14215
PBANKA_010790	conserved Plasmodium protein, unknown function	-1.44843	8.93e-08
PBANKA_010820	conserved Plasmodium protein, unknown function						PBANKA_010820-454	S	0.999998	57.7647	56.05	0.84035	0.48028	4	0.999964	44.3788	0.427273	0.981629
							PBANKA_010820-466	S	0.999997	55.0542	50.7				1	68.3697	0.164843	0.745872
							PBANKA_010820-510	S							1	77.0774	0.884272	1.07867
							PBANKA_010820-547	S	0.999999	65.2793	31.53	1.3812	0.042312	3	1	77.973	0.157826	1.19561
							PBANKA_010820-881	S	1	59.283	47.14	0.39154	0.25354	2	1	68.9516	0.0804117	0.764983
							PBANKA_010820-923	S							1	90.9258	0.547837	1.24057
							PBANKA_010820-949	S							0.999906	40.2515	0.547783	1.04283
PBANKA_010830	zinc finger protein, putative						PBANKA_010830-282	S							0.99988	39.2213	0.647745	1.23392
PBANKA_010840	conserved Plasmodium protein, unknown function						PBANKA_010840-1204	S							1	88.2818	8.45828e-05	2.40912
							PBANKA_010840-358	S							1	79.4019	0.591128	0.882703
PBANKA_010850	mitochondrial ribosomal protein L19 precursor, putative	-0.944378	0.00145872
PBANKA_010860	step II splicing factor, putative	-1.46135	4.2e-07
PBANKA_010870	conserved Plasmodium protein, unknown function	-1.18484	1.09e-05	0.024798	2.7265e-05	4	PBANKA_010870-452	T	0.499262	0	30.69				0.999949	43.1362	0.293018	0.681602
							PBANKA_010870-455	S	0.947952	12.9024	30.69	0.65173	0.49413	7	0.999775	36.5237	0.00997987	2.37265
							PBANKA_010870-464	S	0.383179	0	30.69
							PBANKA_010870-500	T	1	87.5626	44.6	0.68886	0.48971	13	1	143.93	0.392453	1.07867
PBANKA_010880	histone H3, putative						PBANKA_010880-29	S	1	73.0604	30.6	1.2214	0.0831	1	1	107.088	0.538452	0.674084
							PBANKA_010880-33	S	1	73.4689	30.6	0.82544	0.2298	7	1	107.088	0.0165796	0.619639
PBANKA_010910	transketolase, putative	-0.753925	0.00544187	0.62949	0.49505	176	PBANKA_010910-353	S							1	71.7055	0.442175	1.23563
PBANKA_010920	trancription factor, putative						PBANKA_010920-1040	S							0.994146	22.3985	0.0198666	1.82893
							PBANKA_010920-349	S	0.911652	10.1889	60.31	0.19603	0.10931	1
							PBANKA_010920-350	T	0.814356	9.43165	60.31	0.39261	0.24409	1
							PBANKA_010920-351	S	0.99974	35.8493	60.31	0.065234	0.0028604	13	0.997944	27.0793	0.138811	1.00853
							PBANKA_010920-355	S	0.595886	1.74455	53.41	0.43338	0.27068	5
							PBANKA_010920-357	S	0.785559	7.91185	53.41	0.62595	0.47639	6
							PBANKA_010920-395	S							0.999998	58.0713	0.869002	1.22222
							PBANKA_010920-401	S	0.999929	41.4768	54.45	1.1112	0.048872	2	0.999138	30.6408	0.666524	1.64604
							PBANKA_010920-5	S	1	154.296	32.69	0.66944	0.4889	11	1	81.2949	0.941966	1.52309
							PBANKA_010920-767	T	1	76.9982	30.04	2.1192	0.001821	13
							PBANKA_010920-873	T	0.921569	10.7004	27.6
							PBANKA_010920-909	S	0.859806	8.01632	28.71
							PBANKA_010920-911	S	0.492214	0	28.71
							PBANKA_010920-912	S	0.469625	0	28.71
							PBANKA_010920-914	T	0.825323	8.01632	28.71
							PBANKA_010920-977	S	1	170.392	59.91	0.73136	0.38527	50	1	92.822	0.950569	1.10076
PBANKA_010960	conserved Plasmodium protein, unknown function	0.712653	0.017561	0.47165	0.36458	6
PBANKA_010970	SWI/SNF-related matrix-associated actin- dependent regulator of chromatin	-1.31522	1.44e-05				PBANKA_010970-181	S							1	105.072	0.680866	1.13623
PBANKA_010980	conserved Plasmodium protein, unknown function						PBANKA_010980-167	S	0.999993	51.3563	36.43	0.62735	0.46671	7
							PBANKA_010980-169	S	0.999175	30.8308	36.43	0.6768	0.38877	19	0.999965	44.5421	0.130963	1.16574
							PBANKA_010980-200	S							0.778624	5.64948	0.00219961	9.18807
							PBANKA_010980-204	S	0.999999	61.2737	48.19	1.6612	0.010629	14	0.999985	51.3592	0.684629	0.732932
							PBANKA_010980-209	S							1	92.7191	0.274642	1.01695
PBANKA_010990	conserved Plasmodium protein, unknown function						PBANKA_010990-105	S	0.995365	23.3196	26.37	0.84877	0.20007	4	0.999943	42.4212	0.916153	0.675136
							PBANKA_010990-136	S	1	117.354	22.76	0.54315	0.39479	1
							PBANKA_010990-143	S							0.898635	9.4918	0.0859482	0.6144
							PBANKA_010990-144	S							0.976063	16.2888	0.287986	0.860055
							PBANKA_010990-166	S							0.887647	18.6517	0.595962	0.981289
							PBANKA_010990-171	S							0.999536	32.0727	0.29834	0.782276
							PBANKA_010990-248	S							1	83.091	0.859368	1.45801
							PBANKA_010990-256	S							0.981182	17.1719	0.529846	0.367802
							PBANKA_010990-347	S							1	67.3299	0.750318	1.09259
							PBANKA_010990-349	S							1	67.3299	0.620247	1.65893
							PBANKA_010990-401	S	1	113.057	25.98	1.2379	0.12354	3	0.999985	48.1669	0.294504	0.89518
							PBANKA_010990-449	S							0.999999	59.214	0.915066	1.00139
							PBANKA_010990-95	S	1	69.9377	38.77	1.0282	0.16697	3	0.999999	59.6845	0.0550575	0.701007
							PBANKA_010990-97	T	0.981342	17.2095	38.77				0.999861	38.5562	0.420902	0.941805
PBANKA_011000	60S ribosomal protein L39, putative	-1.5305	9.97e-07
PBANKA_011020	conserved Plasmodium protein, unknown function			6.8004	6.9802e-14	1
PBANKA_011040	eukaryotic translation initiation factor 3 subunit 6 interacting protein, putative	-0.846286	0.00309996	0.77816	0.47087	6
PBANKA_011050	leucine-rich repeat protein (LRR6)						PBANKA_011050-1342	S							1	79.3106	0.255088	1.19706
							PBANKA_011050-142	S							0.999918	41.0507	0.460431	1.36061
							PBANKA_011050-379	S							1	103.72	0.338975	1.15569
							PBANKA_011050-450	S							1	86.4967	0.535026	0.945895
							PBANKA_011050-629	S	1	147.663	50.03	1.2781	0.056431	1	1	130.27	0.90829	0.877518
PBANKA_011080	conserved Plasmodium protein, unknown function			0.88286	0.19202	11
PBANKA_011120	nucleolar GTP-binding protein 1, putative	-0.745199	0.00635752
PBANKA_011140	conserved Plasmodium protein, unknown function	-0.770228	0.0116221
PBANKA_011180	adapter-related protein, putative						PBANKA_011180-914	S	0.850431	7.55644	25.9	0.13259	0.021405	1
PBANKA_011200	syntaxin binding protein, putative	-1.06989	7.52e-05	0.69863	0.34543	4
PBANKA_011220	myosin-like protein, putative						PBANKA_011220-1051	S							1	65.0812	0.449986	0.650445
							PBANKA_011220-1241	S							1	96.5498	0.365307	0.938384
							PBANKA_011220-1487	S							1	80.1209	0.00321191	0.960429
							PBANKA_011220-1600	S							0.999999	62.8675	0.0759135	1.27456
							PBANKA_011220-915	S							1	77.2088	0.170477	0.86364
PBANKA_011240	conserved Plasmodium protein, unknown function	-1.05422	0.000127684
PBANKA_020170	conserved Plasmodium protein, unknown function	-1.48661	7.53e-08
PBANKA_020230	UMP-CMP kinase, putative			0.9397	0.12195	4
PBANKA_020250	replication factor c protein, putative						PBANKA_020250-174	S	0.933253	11.7794	38.99	2.9195	0.00027184	1
							PBANKA_020250-176	S	0.999707	35.3378	38.99
							PBANKA_020250-963	S							0.973365	15.6285	0.575791	0.669427
PBANKA_020260	conserved Plasmodium protein, unknown function	-1.43372	0.00287352
PBANKA_020270	kinesin, putative						PBANKA_020270-103	T	0.879326	8.62538	25.02	0.55646	0.32557	1
							PBANKA_020270-105	S	0.972517	15.4884	25.02	0.83389	0.31447	7
							PBANKA_020270-11	S	1	87.5626	29.32	0.39464	0.208	11	1	40.7674	0.14136	1.1603
							PBANKA_020270-234	S	1	177.336	48.1	0.37755	0.20765	24	1	88.2972	0.666709	0.888074
							PBANKA_020270-39	S							0.991304	21.3456	0.921658	0.969962
							PBANKA_020270-456	S							0.99954	33.372	0.106558	1.96122
							PBANKA_020270-512	T							0.999992	52.1617	0.0102898	1.02491
							PBANKA_020270-540	S	0.502234	0.495162	27.51	0.91136	0.33428	1
							PBANKA_020270-550	S	0.999997	58.6365	27.51	0.5201	0.41033	14	0.999584	39.1734	0.409424	1.18694
							PBANKA_020270-627	S	1	51.9197	31.04	0.42671	0.36322	11	0.999813	37.284	0.127009	1.11574
							PBANKA_020270-639	S							1	100.112	0.568665	0.841625
PBANKA_020300	chromatin assembly factor 1 protein WD40 domain, putative	1.32538	1.34e-05	0.66127	0.47517	101	PBANKA_020300-126	S	1	213.688	56.09	0.22301	0.057969	16	1	99.7049	0.844555	0.934166
							PBANKA_020300-196	S	0.99782	26.6067	43.77	0.29824	0.18754	1
							PBANKA_020300-23	S							0.999562	33.5892	0.705725	1.16918
							PBANKA_020300-439	S							0.840733	7.54304	0.230957	1.05373
							PBANKA_020300-48	T	0.922766	10.7728	30.35	1.5059	0.027376	1
							PBANKA_020300-50	S							0.950916	12.872	0.342392	1.01713
PBANKA_020310	phosphatidylinositol-4-phosphate 5-kinase, putative (PIP5K)						PBANKA_020310-266	T							0.999898	40.0251	0.703978	0.797469
							PBANKA_020310-290	S	1	77.4546	35.07	0.49918	0.33561	24	0.999979	43.4654	2.69464e-05	0.468976
							PBANKA_020310-325	S							0.999152	30.7691	0.0620313	0.623517
							PBANKA_020310-339	S	0.997086	25.6766	25.76	0.33484	0.20299	4	0.99118	21.7694	0.721135	1.3796
							PBANKA_020310-344	S	0.754949	5.22879	25.76	0.51048	0.37815	1	0.930382	11.9332	0.556747	0.963929
							PBANKA_020310-375	S	1	40.6598	20.96	0.69133	0.45088	7	1	81.6963	0.346068	1.12078
							PBANKA_020310-531	T	1	83.6576	25.33	0.27727	0.15353	11	1	69.4697	0.0205149	1.39668
							PBANKA_020310-539	S							1	69.4697	0.045842	1.0299
PBANKA_020320	bromodomain protein, putative						PBANKA_020320-526	T							1	85.42	0.000280605	0.5121
							PBANKA_020320-81	S							0.998108	27.2243	0.0803371	0.750539
PBANKA_020330	DNA-directed RNA polymerase 2 subunit, putative						PBANKA_020330-156	S							0.99999	49.9828	0.831344	1.31722
PBANKA_020380	phenylalanyl-tRNA synthetase beta chain, putative			0.7347	0.40809	4
PBANKA_020410	N-terminal acetyltransferase, putative	-1.05516	0.00012999
PBANKA_020420	tubulin-specific chaperone a, putative						PBANKA_020420-103	S							0.863999	23.5441	0.763079	1.0924
							PBANKA_020420-40	S	0.624428	5.38068	66.12	0.69956	0.35876	1	0.819898	18.6497	0.955932	1.3991
							PBANKA_020420-41	S	0.634364	0	66.12
							PBANKA_020420-48	S	1	100.907	67.65	0.78673	0.31201	128	1	127.22	0.779661	0.849243
							PBANKA_020420-54	S	0.558654	5.15751	67.65	0.72973	0.39202	1
							PBANKA_020420-55	T	0.656784	6.15193	67.65	1.1532	0.020552	3
							PBANKA_020420-62	T	0.229506	0	67.65
							PBANKA_020420-63	T	0.269469	1.17215	67.65
PBANKA_020440	mRNA cleavage factor-like protein, putative	0.942497	0.00530593
PBANKA_020450	LCCL domain-containing protein			0.6457	0.45834	321
PBANKA_020460	photosensitized INA-labeled protein 1, putative						PBANKA_020460-174	S	0.999997	57.6182	22.15	0.69029	0.4746	2	0.999976	48.017	0.071116	1.03419
PBANKA_020480	secreted ookinete protein, putative (PSOP24)	-0.812089	0.00160991	0.7717	0.23641	8	PBANKA_020480-402	S							0.999999	59.3247	0.178202	1.28833
							PBANKA_020480-513	T	0.886792	8.93947	18.65	0.093363	0.0071548	1	0.998151	27.2912	0.0205173	0.478636
							PBANKA_020480-515	S	0.999918	40.883	18.65	0.55466	0.37216	5	0.99656	24.763	0.848148	7.72482
							PBANKA_020480-520	T	0.697594	6.64042	40.73	59.387	5.7084e-37	2	0.988432	31.1377	0.621653	0.590701
							PBANKA_020480-583	S							0.996489	29.3584	0.383339	0.740206
							PBANKA_020480-665	T	0.5	0	40.25	0.95985	0.11175	2
							PBANKA_020480-675	S	1	89.812	40.25	1.1453	0.033213	3
							PBANKA_020480-687	T	0.5	0	22.89	0.74641	0.4482	3
							PBANKA_020480-689	S	0.999934	41.7743	22.89	0.57291	0.38541	18	0.999584	33.8194	0.602459	0.833498
							PBANKA_020480-732	S	1	67.1304	48.61	1.4321	0.028653	20	1	59.303	0.701498	1.35051
							PBANKA_020480-766	S							1	85.2564	0.977926	0.997058
							PBANKA_020480-784	S	1	114.274	50.32	0.71293	0.49976	7	1	81.4966	0.158882	0.671287
							PBANKA_020480-792	S	0.977198	16.3201	50.32
							PBANKA_020480-827	S	0.734141	7.42679	26.98	0.84447	0.41352	1	0.757625	5.61514	0.291618	0.740335
							PBANKA_020480-873	T	0.980469	18.1853	18.46	1.0734	0.070174	2
							PBANKA_020480-879	S	0.867956	11.7843	18.46	0.60227	0.41134	2
PBANKA_020490	conserved Plasmodium protein, unknown function	-0.846507	0.00258201
PBANKA_020500	conserved Plasmodium protein, unknown function	-1.04069	0.0003493				PBANKA_020500-171	T							0.999999	58.3166	0.37483	1.14949
							PBANKA_020500-30	S	1	259.711	52.89	1.4022	0.041512	10	1	95.1972	0.841704	1.02048
							PBANKA_020500-80	S	1	117.88	47.34				1	89.9458	0.481507	1.06253
PBANKA_020520	conserved Plasmodium protein, unknown function						PBANKA_020520-1083	S	0.946926	15.0845	30.85	0.38322	0.2334	4	0.99479	25.1603	0.0859048	0.835088
							PBANKA_020520-1085	T	0.306125	3.67977	30.85
							PBANKA_020520-1091	S	0.260185	0	30.85
							PBANKA_020520-1092	S	0.260185	0	30.85
							PBANKA_020520-1094	S	0.260185	0	30.85
							PBANKA_020520-1097	S	0.336157	0	30.85
							PBANKA_020520-1101	S	1	93.3755	46.09	0.69509	0.47051	33
							PBANKA_020520-1111	S	0.762239	6.114	46.09	0.089772	0.0069411	1
							PBANKA_020520-1233	S	0.989403	19.9856	32.62	0.64598	0.41962	15	0.99587	17.1481	0.291839	2.4576
							PBANKA_020520-1498	S							0.985426	18.3005	0.322537	1.17365
							PBANKA_020520-1558	S							0.939181	31.0684	0.510027	1.1274
							PBANKA_020520-1562	S							1	80.4875	0.764514	0.90438
							PBANKA_020520-259	S	0.845347	7.39045	55.9	0.65405	0.4959	1	0.995609	24.8422	0.549069	0.966607
							PBANKA_020520-261	S	0.987402	18.9419	55.9	0.55591	0.42689	15	0.999094	31.3324	0.489357	1.57026
							PBANKA_020520-279	T	0.970517	15.1744	26.63	0.97607	0.18613	1	0.997177	25.4809	0.179292	0.765779
							PBANKA_020520-308	S	1	68.5152	17.86	0.58207	0.4294	34	1	59.294	0.351083	0.866187
							PBANKA_020520-437	S	0.974968	17.8639	28.02	0.13737	0.025472	1	0.999893	42.7173	0.217689	0.64842
							PBANKA_020520-442	S	0.999946	46.0348	30.22	1.8584	0.0032394	8	0.999997	60.216	0.2915	0.780246
							PBANKA_020520-488	S							0.979365	17.1024	0.314044	2.03778
							PBANKA_020520-489	T							0.791738	16.6874	0.307989	1.62254
							PBANKA_020520-865	S							0.963794	10.6293	0.1397	0.824161
							PBANKA_020520-913	S	0.999997	54.6336	24.83	0.13576	0.049364	3	0.999866	38.7198	0.229859	1.1704
							PBANKA_020520-921	S	0.996169	24.1501	24.83	0.27715	0.1146	1
PBANKA_020540	beta3 proteasome subunit, putative	0.749478	0.0180403	0.32888	0.13112	5
PBANKA_020550	conserved Plasmodium protein, unknown function	-1.61841	1.59e-07
PBANKA_020560	DNA repair exonuclease, putative	-0.798371	0.00817662				PBANKA_020560-14	S							0.999388	32.1288	0.179701	1.32616
							PBANKA_020560-278	S	1	124.177	49.71	0.0072356	2.0836e-08	2
PBANKA_020590	lipid/sterol:H symporter, putative						PBANKA_020590-718	T	1	69.1591	35.41	0.63865	0.45929	1
PBANKA_020600	conserved Plasmodium protein, unknown function			0.055053	0.00048263	2
PBANKA_020650	Rab5c, GTPase, putative						PBANKA_020650-6	S	1	120.047	28.34	1.1702	0.024742	6
PBANKA_020660	asparagine and aspartate rich protein 2, putative	-1.22845	2.05e-05				PBANKA_020660-454	S	0.993886	22.1103	32.05
							PBANKA_020660-535	S							1	76.6309	0.78152	0.882091
PBANKA_020690	conserved Plasmodium protein, unknown function	-1.26185	0.013542	0.88181	0.36356	1
PBANKA_020700	calcium-transporting ATPase, putative (SERCA)	0.69653	0.021097	0.49829	0.37012	94	PBANKA_020700-401	T							0.86263	8.55745	0.570645	1.04464
							PBANKA_020700-409	S	0.99999	53.2434	16.88	0.48111	0.33438	6	0.998151	29.2017	0.338226	1.01203
							PBANKA_020700-440	T	1	86.8741	30.88	1.3903	0.02725	8	1	91.658	0.279425	0.811268
							PBANKA_020700-452	S	1	93.8956	54.63	0.56973	0.46921	27	0.999998	57.8601	0.245552	1.22073
							PBANKA_020700-459	S							0.994283	22.4037	0.0681983	4.79157
							PBANKA_020700-462	S	1	68.4592	54.63	1.0088	0.08693	1	0.999996	54.16	0.803854	2.03461
							PBANKA_020700-541	S	0.99528	23.4341	25.48	1.9706	0.00011284	5	0.995201	23.371	0.00180998	0.177771
							PBANKA_020700-543	S	0.5	0	25.48	0.90508	0.2641	1	0.995331	23.2871	0.882059	0.828601
							PBANKA_020700-547	S	1	215.096	89.65	0.28067	0.00079	36	1	90.1045	0.742597	1.96632
PBANKA_020720	vacuolar ATP synthase subunit c, putative						PBANKA_020720-353	S	0.765472	9.90857	20.13
							PBANKA_020720-357	S	0.877669	11.727	20.13	12.888	6.514e-14	1	0.995486	26.6634	0.50774	0.781057
PBANKA_020730	conserved Plasmodium protein, unknown function	-0.767167	0.00365927
PBANKA_020750	conserved Plasmodium protein, unknown function						PBANKA_020750-361	S							0.935495	12.0264	0.180333	1.10726
							PBANKA_020750-68	S	0.999998	57.4734	51.73	0.40381	0.18073	9
							PBANKA_020750-70	T	0.948758	12.6753	51.73	0.3596	0.19885	1
							PBANKA_020750-76	S	1	115.983	22.81	0.66056	0.48587	3	1	86.4402	0.267052	2.06838
							PBANKA_020750-87	S							0.999999	60.6634	0.842213	1.00923
PBANKA_020760	asparagine-rich antigen, putative						PBANKA_020760-1004	S	1	91.9098	31.63	0.76939	0.34517	14	1	87.8155	5.74099e-05	0.425096
							PBANKA_020760-1043	S	0.977775	16.434	39.12	0.83004	0.35829	1	0.999766	36.3566	0.0907969	2.03425
							PBANKA_020760-1091	S							0.879365	8.88931	0.0139983	1.08467
							PBANKA_020760-1281	S	0.999988	49.3278	20.47	0.89938	0.34627	14	1	83.0706	0.45706	1.2006
							PBANKA_020760-1285	T	0.789439	5.74085	20.47	0.92866	0.31558	1	0.931533	11.3372	0.640632	1.01748
							PBANKA_020760-1356	S							1	83.2259	0.724673	1.03706
							PBANKA_020760-1398	S							1	88.3184	0.0447513	0.418848
							PBANKA_020760-1976	S							1	217.734	0.497739	1.29864
							PBANKA_020760-2012	S	1	140.366	39.47	1.2969	0.10068	5	0.999999	59.1832	0.0399616	0.825879
							PBANKA_020760-24	T	0.855657	7.72903	10.6	0.55444	0.3431	4
							PBANKA_020760-27	S	0.997445	25.9147	10.6	0.57788	0.42789	4
							PBANKA_020760-539	S	0.5	0	33.25	0.95268	0.083168	1
							PBANKA_020760-541	S	1	66.4314	33.25	0.9664	0.20478	19	0.999742	36.4236	0.655485	0.813099
							PBANKA_020760-740	S							0.929414	11.1949	0.295278	0.784856
							PBANKA_020760-900	S							0.999916	41.3161	0.0102485	0.98078
PBANKA_020770	conserved Plasmodium protein, unknown function						PBANKA_020770-1097	S							1	95.9959	0.87624	0.534403
PBANKA_020800	cyclase-associated protein			6.5214	1.7309e-10	1
PBANKA_020810	conserved Plasmodium protein, unknown function			0.63975	0.42263	7
PBANKA_020830	novel putative transporter 1 (NPT1)						PBANKA_020830-499	S							0.999997	54.6358	0.000141809	1.3632
PBANKA_020840	transporter, putative						PBANKA_020840-255	S							0.967714	14.2638	0.811703	0.954787
							PBANKA_020840-256	S							0.960727	13.8416	0.645089	0.974849
							PBANKA_020840-258	T							0.999677	31.8999	0.600417	0.731155
							PBANKA_020840-291	T	0.971525	15.7574	22.63	0.52086	0.41021	6	0.976346	16.157	0.143542	18.4942
							PBANKA_020840-294	S	0.976019	16.1847	22.63	0.77499	0.30207	4	0.999606	26.0358	0.861421	1.1485
							PBANKA_020840-297	S	0.751931	7.24524	22.63	0.14158	0.038814	1	1	72.6556	0.18175	1.86122
							PBANKA_020840-327	T	1	73.8748	18.69				1	112.04	0.456038	0.527228
							PBANKA_020840-330	T	0.997498	26.0058	18.69				0.999997	55.1468	0.574524	0.905791
							PBANKA_020840-341	S	0.761661	8.42794	71.36	0.87318	0.46941	1
							PBANKA_020840-342	S	0.992647	24.3135	71.36	0.69469	0.48017	5
							PBANKA_020840-343	T	0.999009	30.4562	71.36	0.54066	0.35228	13	0.904263	12.7624	0.168517	0.566049
							PBANKA_020840-345	S							1	67.21	0.242703	0.534404
							PBANKA_020840-360	S							1	66.6164	0.268335	0.851159
							PBANKA_020840-368	S	1	161.344	33.14	0.61105	0.48389	29	1	98.0959	0.329466	1.28945
							PBANKA_020840-382	S	1	115.983	37.4	0.49852	0.30927	14	1	107.691	0.415353	1.23885
							PBANKA_020840-397	S	1	63.7378	77.25	1.0904	0.034701	10	1	168.64	0.026613	1.28498
							PBANKA_020840-399	S	0.999996	53.8693	77.25	0.96511	0.3224	3	1	168.64	0.0168178	1.38463
							PBANKA_020840-621	T							1	63.1853	0.443256	0.711779
PBANKA_020860	conserved Plasmodium protein, unknown function	-1.54009	2.53e-05	0.90279	0.040909	15
PBANKA_020870	LytB protein, putative	1.61698	0.000984287
PBANKA_020880	ubiquitin-specific protease-1, putative						PBANKA_020880-1177	S	0.999996	55.7102	40.89				0.999127	31.0629	0.0132966	1.07494
							PBANKA_020880-118	S	0.926108	10.9807	42.41				0.946006	12.4354	0.689826	1.22476
							PBANKA_020880-119	T	0.5	0	42.41
							PBANKA_020880-1205	S	1	65.5886	30.28	0.15819	0.050952	14	0.99967	35.5916	0.511501	0.877062
							PBANKA_020880-1930	T							0.880512	9.69819	0.824611	1.28521
							PBANKA_020880-2430	S							0.955206	14.6862	0.0829949	1.33561
							PBANKA_020880-2511	S	1	151.488	44.19	0.89121	0.23624	26	0.999994	51.9281	0.00923689	0.932872
							PBANKA_020880-261	S	1	96.1933	35.11
							PBANKA_020880-385	S							0.999998	60.1946	0.0695235	0.972823
							PBANKA_020880-486	S	1	108.143	20.18	0.6631	0.42064	1
							PBANKA_020880-580	S							0.998962	29.8344	0.025155	0.709439
							PBANKA_020880-717	S							1	98.4072	0.0308794	0.902032
							PBANKA_020880-738	S							0.999944	45.6316	0.120057	0.948027
PBANKA_020920	parasite-infected erythrocyte surface protein (PIESP15)						PBANKA_020920-416	S	0.49801	0	18.58
							PBANKA_020920-419	S	0.990872	20.3742	18.58
PBANKA_020930	actin 3			0.48576	0.41523	34
PBANKA_020940	conserved Plasmodium protein, unknown function	-0.830935	0.0111022
PBANKA_020950	ATP dependent RNA helicase, putative	-1.70636	4.84e-09
PBANKA_020970	zinc carboxy peptidase, putative	-0.760998	0.00207046				PBANKA_020970-26	S							0.999997	56.1319	0.023316	0.65067
PBANKA_020980	conserved Plasmodium protein, unknown function						PBANKA_020980-5	Y							0.998716	49.6845	0.411018	1.28098
PBANKA_020990	nucleoside transporter, putative	0.964763	0.00733563	0.014122	3.9402e-07	1
PBANKA_021000	conserved Plasmodium protein, unknown function						PBANKA_021000-731	S	1	134.886	66.05
							PBANKA_021000-899	S	0.820416	6.61998	58.96
							PBANKA_021000-901	S	0.831348	6.94374	58.96	0.93301	0.3128	1
PBANKA_021010	conserved Plasmodium protein, unknown function						PBANKA_021010-163	S	1	36.8688	32.33	0.29351	0.00434	90	1	74.4752	0.0457384	1.29482
							PBANKA_021010-172	T	0.436741	0	41.47
							PBANKA_021010-173	S	0.512647	1.79817	41.47
							PBANKA_021010-227	S	1	81.1206	77	0.98844	0.093065	11	0.999998	56.2853	0.00141409	1.24574
							PBANKA_021010-230	T	0.884222	8.93947	77	0.064279	0.0024421	2	1	65.0553	0.97757	1.48658
PBANKA_021020	aspartyl-tRNA synthetase, putative			0.85087	0.15476	21
PBANKA_021050	conserved Plasmodium protein, unknown function						PBANKA_021050-1053	S							0.866566	5.16054	0.673966	0.373713
							PBANKA_021050-1056	S	0.821569	6.63175	46.32	1.1239	0.25025	8	0.97665	13.6195	0.431319	0.373713
							PBANKA_021050-1058	T	0.964227	14.3062	46.32	1.1986	0.15817	1	0.870469	8.27387	0.262278	1.43794
							PBANKA_021050-1882	S	0.999952	43.1608	45.56	0.69312	0.45641	16	0.999053	30.237	0.919901	1.45448
							PBANKA_021050-1884	S	0.997911	26.7913	45.56	0.24975	0.15054	7	0.959313	13.7321	0.349548	0.930128
							PBANKA_021050-1902	S	1	127.933	46.05	0.69497	0.48765	10	1	142.909	0.75494	1.17344
							PBANKA_021050-2132	S							0.95942	14.555	0.731302	0.905635
							PBANKA_021050-2207	S	0.5	0	30.72
							PBANKA_021050-2208	S	0.996448	24.4795	30.72	0.0033902	4.436e-11	1	0.867268	8.15178	0.345501	1.07773
							PBANKA_021050-2220	S							0.999917	43.3473	0.00483881	0.701735
							PBANKA_021050-2223	S							0.821463	6.62864	0.487764	0.61803
							PBANKA_021050-2276	S	0.997423	25.878	38.32	1.0693	0.079718	1	1	88.2521	0.307541	1.49433
							PBANKA_021050-3197	S	0.499998	0	36.14				0.86565	8.6346	0.331361	0.762865
							PBANKA_021050-3198	S	0.830369	6.89827	36.14	0.10976	0.010363	1
							PBANKA_021050-3745	S							0.993487	22.7846	0.0225946	0.704294
							PBANKA_021050-3747	S							0.993661	16.8095	0.068323	1.23115
							PBANKA_021050-3751	S	0.999997	54.8131	35.03	1.8881	0.0059517	2
							PBANKA_021050-3794	S							0.995241	26.8997	0.00688113	0.761016
							PBANKA_021050-4013	S							0.989961	19.9394	0.787341	0.938548
PBANKA_021060	ubiquitin carboxyl-terminal hydrolase, putative						PBANKA_021060-14	S							0.999999	61.9915	0.0005739	1.71964
							PBANKA_021060-140	S							0.997391	26.8128	0.527486	1.04373
							PBANKA_021060-1808	S	1	169.635	46.81	0.57688	0.42162	20
							PBANKA_021060-2023	S	0.99939	35.2156	26.44	0.92078	0.39236	1	0.991314	20.5741	0.540873	1.12564
							PBANKA_021060-2038	T	0.499963	0	49.51	0.14648	0.025378	1
							PBANKA_021060-2042	S	0.999994	51.967	49.51	0.66334	0.45642	32	0.993812	24.3654	0.0176659	1.08091
							PBANKA_021060-2044	T	0.999333	31.7571	49.51	0.81115	0.40978	1	0.9052	9.79944	0.00407223	2.39081
							PBANKA_021060-2175	T	0.979251	16.7654	61.07	0.51873	0.31571	1
							PBANKA_021060-2178	S	0.999907	41.0326	61.07	0.55446	0.31981	29	0.999907	39.4987	0.309529	0.762469
							PBANKA_021060-2180	S	0.999995	53.4723	61.07	0.68833	0.38571	9	0.999522	33.7539	0.887306	1.1704
							PBANKA_021060-2187	S							0.99812	27.8321	0.413932	0.758121
							PBANKA_021060-2226	S	0.999982	47.5239	17.83
							PBANKA_021060-2279	T							0.999998	58.1696	0.822299	1.09543
							PBANKA_021060-2777	S	0.87037	8.27	28.91	0.067653	0.0059012	1	0.835701	7.06415	0.139321	1.59383
							PBANKA_021060-2779	S	0.878937	8.60946	28.91	0.085134	0.0086695	4	0.994321	22.4324	0.591818	1.19956
							PBANKA_021060-425	S	0.999989	51.2784	64.19	0.69955	0.43596	19	0.999939	43.2588	0.238439	0.911459
							PBANKA_021060-431	T	0.461449	0	64.19
							PBANKA_021060-432	T	0.290174	0	64.19
							PBANKA_021060-467	S	0.999999	60.517	57.88	0.64932	0.41741	2	0.999121	30.8514	0.282358	0.899378
							PBANKA_021060-504	S							0.990409	20.1396	0.0648541	1.04681
							PBANKA_021060-748	T							0.930034	13.681	0.236363	1.28766
PBANKA_021070	conserved Plasmodium protein, unknown function						PBANKA_021070-205	S	1	59.283	61.18	0.54467	0.47331	24	1	82.4095	0.503366	0.908464
							PBANKA_021070-304	S							0.979234	17.4773	0.119301	0.889151
							PBANKA_021070-565	T	0.48786	0	53.4
							PBANKA_021070-569	S	0.99979	37.4267	53.4	0.3532	0.193	5	0.998082	28.3051	0.911484	1.1065
PBANKA_021110	conserved Plasmodium protein, unknown function	-1.45998	6.01e-07
PBANKA_021120	conserved Plasmodium protein, unknown function						PBANKA_021120-155	Y							1	38.6845	0.330568	0.778355
							PBANKA_021120-539	S							0.942161	12.1191	0.0826396	0.932386
PBANKA_021130	cysteine desulfurase, putative			0.81382	0.14933	9
PBANKA_021140	DNA (cytosine-5)-methyltransferase, putative (DNMT2)						PBANKA_021140-310	S							0.989188	20.2263	0.883484	0.843815
PBANKA_021150	proteasome subunit alpha type 5, putative						PBANKA_021150-255	T	0.856908	7.78151	34.31
							PBANKA_021150-256	S	0.946309	12.4613	34.31
PBANKA_021190	cation transporting ATPase, putative						PBANKA_021190-841	T	0.847778	7.47819	28.99	0.061493	0.0028521	3
							PBANKA_021190-842	S	0.979427	16.8255	28.99	0.032641	0.00020334	16	0.966607	15.25	0.986981	1.24186
							PBANKA_021190-956	S	0.997622	29.5131	75.82	0.81413	0.38145	4
PBANKA_021210	eukaryotic translation initiation factor 2 alpha subunit, putative			0.80849	0.39237	48
PBANKA_021230	actin-like protein, putative						PBANKA_021230-102	S	0.871101	8.30278	35.94	0.37402	0.25997	2
PBANKA_021250	conserved Plasmodium protein, unknown function			0.45577	0.31486	1
PBANKA_021270	zinc finger protein, putative						PBANKA_021270-959	S							0.999991	50.2702	0.0048148	0.931739
PBANKA_021280	conserved Plasmodium protein, unknown function	0.944522	0.011286	0.86932	0.15273	2	PBANKA_021280-473	S	1	74.0388	28.27	0.72935	0.44691	7	0.999997	55.8734	0.422118	1.18591
							PBANKA_021280-504	S							0.999979	55.1182	0.962774	1.27589
PBANKA_021320	conserved Plasmodium protein, unknown function	0.725792	0.021822				PBANKA_021320-1668	S							0.999994	32.35	0.177192	0.971981
							PBANKA_021320-1867	S	1	96.1933	44.52	1.1584	0.12007	8	1	113.253	0.404058	0.847039
							PBANKA_021320-1903	S							0.997669	26.3151	0.223713	0.939523
							PBANKA_021320-2	S	1	120.163	33.16	0.76745	0.44024	1	1	71.3181	0.666725	0.953794
							PBANKA_021320-2031	S	0.865058	8.06875	6.26	0.064427	0.0022313	1
							PBANKA_021320-2034	S	0.999955	42.8062	6.26	0.064427	0.0022313	1
							PBANKA_021320-2043	S	1	100.32	39.76	0.28258	0.10319	2	1	132.05	0.076766	0.925465
							PBANKA_021320-35	S	0.997401	25.9782	46.88	0.6912	0.49432	6	0.96824	14.894	0.00463705	0.943439
							PBANKA_021320-387	S							0.999984	47.937	0.29715	1.43893
							PBANKA_021320-467	S	0.99974	35.8493	67.56	0.38419	0.23208	12
							PBANKA_021320-469	T	0.5	0	67.56	0.55345	0.34332	3
							PBANKA_021320-993	S	1	73.4689	25.18	0.68648	0.44373	3
PBANKA_021340	60S ribosomal subunit export protein, putative	-0.828863	0.00255817				PBANKA_021340-631	S							1	94.0101	0.0858053	0.963763
							PBANKA_021340-799	S	1	147.498	33.84	0.85569	0.35999	1	1	144.999	0.324383	1.11729
PBANKA_021350	BRIX protein, putative	-1.32105	5.67e-06
PBANKA_021360	mRNA (N6-adenosine)-methyltransferase, putative	-1.27028	2.83e-05				PBANKA_021360-170	T							1	68.3976	0.132277	1.3463
							PBANKA_021360-375	S							0.978651	16.622	0.26816	0.985891
							PBANKA_021360-440	S	1	67.7222	37.98	0.68524	0.45777	19	1	65.1232	0.29706	1.52467
PBANKA_021400	dynein heavy chain, putative						PBANKA_021400-1894	S	0.997505	26.0176	29.95	0.95509	0.41153	3	0.970475	15.168	0.0157367	1.20769
							PBANKA_021400-1896	T	0.5	0	29.95	0.76276	0.42076	1
							PBANKA_021400-1901	S	0.673515	3.15098	48.07	0.18697	0.049487	4
							PBANKA_021400-1904	S	0.954738	15.6666	48.07	0.18929	0.072431	6
							PBANKA_021400-218	S							0.782297	6.59417	0.935193	1.36888
							PBANKA_021400-2258	S							1	111.776	0.872011	1.0941
							PBANKA_021400-2545	S	0.318901	0	45.15
							PBANKA_021400-2549	T	0.318901	0	45.15
							PBANKA_021400-2550	T	0.318901	0	45.15
							PBANKA_021400-2556	S							0.994691	22.9746	0.903407	0.946878
							PBANKA_021400-2574	S	1	165.456	76.11	0.74854	0.41951	66	1	93.1089	0.0224787	0.929805
							PBANKA_021400-2577	Y							0.978329	16.5461	0.000495499	10.9448
							PBANKA_021400-2601	S	0.999779	36.7951	31.18	0.84149	0.10221	4
							PBANKA_021400-2613	S	1	145.185	51.1	0.6712	0.4412	57	1	63.5309	0.318847	1.5632
							PBANKA_021400-2617	Y							0.994202	9.00707	0.352793	1.28699
							PBANKA_021400-2620	S	1	86.9391	51.1	0.66553	0.35804	1	1	102.333	0.0737689	1.074
							PBANKA_021400-2762	S	0.536675	5.41764	45.76	0.34275	0.28819	1
							PBANKA_021400-2765	S	0.999979	47.1545	45.76	0.9844	0.13439	33	0.999925	43.291	0.460023	0.889305
							PBANKA_021400-2767	S	0.982016	17.4076	45.76	1.8208	0.021255	1
							PBANKA_021400-2772	S	0.5	0	54.01	0.92101	0.26292	1
							PBANKA_021400-2773	S	0.998257	27.5793	54.01	0.39715	0.37141	3	0.946086	12.4423	0.457279	1.07456
							PBANKA_021400-4265	S	0.632559	5.27798	35.88	0.82512	0.34028	3
							PBANKA_021400-4266	S	0.398212	0	35.88
							PBANKA_021400-4268	T	0.27828	0	35.88
							PBANKA_021400-4272	S	0.422287	0	35.88
							PBANKA_021400-4276	S	0.506229	4.27291	35.88	0.47324	0.29916	1	0.874447	11.8099	0.239726	1.63637
							PBANKA_021400-4698	T							0.99923	31.3254	0.268508	0.922903
							PBANKA_021400-4848	S	0.772922	5.3196	37.1
							PBANKA_021400-4850	S	0.741081	4.56702	37.1	0.10988	0.011474	2	0.992167	21.0917	0.0198018	1.63014
							PBANKA_021400-987	S							0.959196	13.8591	0.10177	0.816628
PBANKA_021430	adapter-related protein, putative	2.14423	7.26e-05	2.4224	1.6429e-05	2	PBANKA_021430-698	S	0.999835	38.0233	40.84	1.3371	0.060531	3	0.902288	11.8249	0.480082	0.283123
							PBANKA_021430-700	S	0.813448	6.39679	40.84	0.20225	0.057666	2
							PBANKA_021430-707	S	1	75.3363	40.84	0.4174	0.23734	16	1	75.9269	0.853028	1.25006
							PBANKA_021430-720	T							0.98277	68.5761	0.696076	1.18181
							PBANKA_021430-755	T	0.5	0	56.08	0.1103	0.021306	1	0.953998	13.1677	0.971554	0.841918
							PBANKA_021430-756	S	0.997034	25.2654	56.08	0.3913	0.28031	3	0.995867	22.0345	0.944311	0.834944
PBANKA_021450	conserved Plasmodium protein, unknown function			1.3739	0.030958	2
PBANKA_021470	Plasmodium exported protein, unknown function	-0.738402	0.014417
PBANKA_021480	heat shock protein, putative	-0.940224	0.0059899
PBANKA_021550	Plasmodium exported protein, unknown function						PBANKA_021550-313	T							0.999999	60.1286	0.456874	0.813238
PBANKA_030060	Plasmodium exported protein, unknown function	0.830758	0.00981108
PBANKA_030070	conserved Plasmodium protein, unknown function	-0.942948	0.000540617				PBANKA_030070-168	S	0.998537	28.3403	55.69	0.43646	0.22616	18	0.993833	22.0727	0.00287024	0.789221
							PBANKA_030070-496	S							0.998495	28.2175	0.622555	1.01854
							PBANKA_030070-997	S							0.996322	24.3477	0.243111	1.39474
PBANKA_030080	polyprenyl synthetase, putative	-0.94678	0.00961
PBANKA_030100	conserved Plasmodium protein, unknown function						PBANKA_030100-910	S							0.995032	23.0162	0.14937	1.26685
PBANKA_030130	conserved Plasmodium protein, unknown function						PBANKA_030130-13	S	0.515905	3.29453	69.4	0.95346	0.096694	2
							PBANKA_030130-14	S	0.758796	6.62356	69.4
							PBANKA_030130-15	T	0.782377	7.83981	69.4	1.8541	0.0041898	1
							PBANKA_030130-18	T	0.868263	8.79706	33.59	0.44541	0.34286	2
							PBANKA_030130-25	S	0.979309	17.0126	33.59	0.6055	0.48256	13
							PBANKA_030130-26	S	0.899868	9.54644	33.59	0.50165	0.33052	2
							PBANKA_030130-28	S	0.999909	41.7577	33.59	0.60936	0.42539	23	0.989728	18.7458	0.123068	3.39874
							PBANKA_030130-34	S							0.999966	45.8019	0.0517947	1.04972
							PBANKA_030130-4	S	1	74.0388	38.27	0.89224	0.34941	4
							PBANKA_030130-47	T	0.999951	43.0628	31.2	0.59914	0.49958	6	0.97738	16.7686	0.0924731	0.576643
							PBANKA_030130-49	S	0.631042	3.57116	31.2	0.50639	0.37093	1	0.811029	18.6587	0.199379	1.07066
							PBANKA_030130-53	T	0.546884	1.91193	31.2	0.2387	0.10357	1
							PBANKA_030130-54	S	0.904212	10.1889	31.2	0.66174	0.46598	3	0.92883	11.2556	0.320063	1.48736
							PBANKA_030130-55	T	0.749637	6.65467	31.2	0.79694	0.47918	3	0.76471	6.66587	0.762209	1.57325
							PBANKA_030130-61	S	1	81.935	31.2	0.8012	0.3296	4	1	78.1806	0.145744	0.474342
							PBANKA_030130-86	S	0.896947	9.39704	38.77
							PBANKA_030130-87	S	0.993756	22.0183	38.77				0.999121	25.6004	0.00456378	0.483136
PBANKA_030150	nucleolar preribosomal assembly protein, putative	-1.0725	0.000250273				PBANKA_030150-172	T	1	136.961	57.74	0.25052	0.11794	12
							PBANKA_030150-313	S							1	83.2506	0.340527	1.13859
							PBANKA_030150-318	T							1	83.2506	0.0958384	1.05519
PBANKA_030180	conserved Plasmodium protein, unknown function						PBANKA_030180-475	S							0.825342	35.2587	0.349142	0.787307
							PBANKA_030180-620	S	0.954789	15.0102	13.11
							PBANKA_030180-623	S	0.70194	3.90367	13.11
PBANKA_030200	conserved Plasmodium protein, unknown function			0.78987	0.35721	1
PBANKA_030210	conserved Plasmodium protein, unknown function	-0.936851	0.000341042
PBANKA_030220	dynein light chain, putative						PBANKA_030220-2	S	0.892908	9.21051	39.32	0.50103	0.34019	6	0.97708	16.3053	0.970872	0.923382
							PBANKA_030220-3	S	0.976773	16.238	39.32				0.999586	34.7069	0.00201483	5.04528
PBANKA_030230	aminotransferase, putative	-1.02732	0.000381731	0.44389	0.36958	2
PBANKA_030250	hexose transporter (HT)	1.3017	4.78e-06	0.6825	0.28868	79	PBANKA_030250-10	S	1	40.1287	45.37	0.58812	0.45758	37	1	69.9224	0.412013	1.30858
							PBANKA_030250-14	T	1	40.6473	45.37	0.77891	0.4793	5	1	69.9224	0.983975	18.4015
PBANKA_030320	DNA-directed RNA polymerase II 16 kDa subunit, putative			0.41164	0.37538	4
PBANKA_030330	conserved Plasmodium protein, unknown function						PBANKA_030330-181	S	1	54.649	50.72	0.49204	0.30877	24	1	87.2576	0.618012	1.11845
PBANKA_030360	proteasome 26S regulatory subunit, putative						PBANKA_030360-187	S	0.320086	0	59.05
							PBANKA_030360-188	T	0.445359	0	59.05
							PBANKA_030360-189	S	0.87742	11.7374	59.05	0.65645	0.4438	3	0.864959	13.2261	0.0930169	1.40031
							PBANKA_030360-192	S	0.63408	5.63833	59.05
							PBANKA_030360-678	S							0.880225	11.5938	0.365404	2.09871
PBANKA_030390	metabolite/drug transporter, putative	-0.674946	0.0124628				PBANKA_030390-13	S	1	138.516	49.43	0.7595	0.38935	30	1	89.9125	0.995947	0.936273
							PBANKA_030390-276	S	0.999933	41.7514	39.32	0.26221	0.12873	14	0.956753	9.97759	0.168789	1.17976
							PBANKA_030390-278	S	0.999992	50.7125	39.32	0.57117	0.44575	13	0.997665	26.4578	0.800308	1.67888
							PBANKA_030390-30	T	1	132.911	57.32	0.22389	0.094768	7	1	94.7134	0.106748	1.03778
PBANKA_030400	conserved Plasmodium protein, unknown function	-1.16181	4.21e-05				PBANKA_030400-11	S							0.999952	44.8546	0.00350649	0.884234
PBANKA_030430	adenylosuccinate lyase, putative	-1.3119	1.26e-05	0.42351	0.23113	7
PBANKA_030440	merozoite surface protein 4/5	-0.875701	0.00538489
PBANKA_030450	conserved Plasmodium protein, unknown function						PBANKA_030450-1580	S							0.91839	9.77427	6.79389e-07	0.657187
							PBANKA_030450-1581	S							0.966753	14.6458	0.736226	0.958599
							PBANKA_030450-880	S							0.999994	52.3037	0.386848	0.712025
							PBANKA_030450-899	S							0.914726	10.686	0.126334	0.675136
PBANKA_030510	serine repeat antigen 1	0.97498	0.0163137
PBANKA_030520	conserved Plasmodium protein, unknown function						PBANKA_030520-1042	S	1	130.781	28.93	0.66983	0.46598	1	1	75.2146	0.71166	0.841771
PBANKA_030530	small ribosomal subunit assembling protein, putative	-1.81795	1.1e-09
PBANKA_030540	conserved Plasmodium protein, unknown function	-1.34744	2.53e-06
PBANKA_030550	conserved Plasmodium protein, unknown function						PBANKA_030550-1024	S	1	73.5183	35.18	0.37135	0.23905	12
							PBANKA_030550-909	S	0.5	0	31.21	0.76133	0.36926	4
							PBANKA_030550-911	S	0.999478	32.8251	31.21	0.64398	0.43667	11	0.999573	33.6918	0.709383	1.60075
PBANKA_030570	apicoplast ribosomal releasing factor precursor, putative	-0.7711	0.00349689
PBANKA_030580	conserved Plasmodium protein, unknown function			0.27206	0.13825	4
PBANKA_030590	conserved Plasmodium protein, unknown function			0.88171	0.36369	1
PBANKA_030620	phospholipase A2, putative	0.837512	0.00590117	0.99364	0.052099	1	PBANKA_030620-158	S	1	131.774	21.87
							PBANKA_030620-219	S							0.999994	54.1288	0.00158245	1.37578
PBANKA_030660	conserved Plasmodium protein, unknown function	-1.27295	2.18e-06
PBANKA_030680	ATP-dependent RNA helicase UAP56, putative;with=GeneDB:PF3D7_0209800 (UAP56)						PBANKA_030680-46	S	0.995942	25.1727	41.39	0.16225	0.072116	1
							PBANKA_030680-52	S	0.999933	41.7743	41.39	0.77671	0.37594	19	0.999904	43.0911	0.0236341	1.51624
PBANKA_030700	60S ribosomal protein L37ae, putative	-0.909786	0.00296114	0.22172	0.12296	5
PBANKA_030710	conserved Plasmodium protein, unknown function						PBANKA_030710-15	S							1	78.5874	0.10205	3.02304
							PBANKA_030710-1528	S							0.900305	12.5925	0.297664	0.705394
							PBANKA_030710-1531	S							0.999782	39.4783	0.0463846	0.479299
							PBANKA_030710-1892	T	0.492285	1.13943	17.68
							PBANKA_030710-1976	S	1	73.1292	26.96	0.21838	0.082686	8	1	78.7413	0.384389	0.940337
							PBANKA_030710-201	T	0.811204	6.33137	24.08
							PBANKA_030710-203	S	0.855365	7.7188	24.08	0.71093	0.48535	6	0.948144	13.2482	0.514418	1.20497
							PBANKA_030710-2043	S							1	81.346	0.751699	0.996368
							PBANKA_030710-892	S	0.999879	39.9801	45.57	0.766	0.46002	7	0.814994	9.45009	0.049737	0.961261
							PBANKA_030710-909	T	0.333333	0	29.77
							PBANKA_030710-911	T	0.333333	0	29.77
							PBANKA_030710-913	S	0.996366	24.3826	29.77	0.82897	0.39015	1
PBANKA_030740	conserved Plasmodium protein, unknown function						PBANKA_030740-552	S	0.999973	45.6101	17.38
PBANKA_030750	conserved Plasmodium protein, unknown function	-0.79661	0.00811299
PBANKA_030760	syntaxin, putative			0.89345	0.18969	2
PBANKA_030780	conserved Plasmodium protein, unknown function	-1.33274	4.38e-06	0.69402	0.3339	4	PBANKA_030780-176	S	1	127.336	36.95	0.65057	0.4916	16	1	80.528	0.69838	0.625248
							PBANKA_030780-181	S	0.999994	52.0148	36.95
							PBANKA_030780-192	S							1	64.82	0.628452	0.653156
							PBANKA_030780-251	T	0.998516	28.2797	33.22	0.89135	0.35547	3	0.990658	20.2547	0.0526996	0.869646
							PBANKA_030780-252	S	0.99764	26.2617	33.22	0.54366	0.42661	6	0.994799	22.8159	0.00617955	0.553632
							PBANKA_030780-258	S	1	59.2321	33.22	0.82569	0.27619	96	1	87.9935	0.724546	0.76631
							PBANKA_030780-266	T	0.634494	2.42719	44.14	0.60135	0.45641	1
							PBANKA_030780-273	S	0.999999	58.7797	44.14	0.87069	0.35763	14	0.999947	42.7319	0.0338019	1.21041
							PBANKA_030780-34	S	0.499999	0	40.57	0.7061	0.49072	1	0.964794	14.3781	0.00176376	2.21055
							PBANKA_030780-36	S	0.99998	46.9693	40.57	0.92856	0.29549	6	0.999995	40.7488	0.538121	1.07904
PBANKA_030800	Rab5a, GTPase, putative						PBANKA_030800-217	S							1	115.116	0.0711146	1.0519
PBANKA_030840	dolichol-linked oligosaccharide biosynthesis enzyme, putative	-0.992895	0.000454764
PBANKA_030850	protein kinase, putative (TKL1)						PBANKA_030850-88	S	1	143.812	47.7	0.20113	0.065102	1	1	188.044	0.660809	0.90438
PBANKA_030860	GDP-fructose:GMP antiporter, putative						PBANKA_030860-448	S							1	100.187	4.58523e-05	1.98184
PBANKA_030880	GDP-fructose:GMP antiporter, putative	0.846562	0.00729588
PBANKA_030910	peptide chain release factor subunit 1, putative						PBANKA_030910-423	S	1	124.634	53.21	0.61269	0.4196	1	1	98.6467	0.184438	0.235982
PBANKA_030920	conserved Plasmodium protein, unknown function, fragment	-0.928939	0.000588565
PBANKA_030930	conserved Plasmodium protein, unknown function, fragment						PBANKA_030930-959	S							0.989999	17.3512	0.000909752	0.569197
PBANKA_030940	conserved Plasmodium protein, unknown function						PBANKA_030940-1374	S	1	176.16	42.45	0.83261	0.4342	16	1	81.9007	0.896089	0.851454
							PBANKA_030940-179	S							0.999995	52.9507	0.844718	1.60715
							PBANKA_030940-18	S	1	139.683	59.03	0.45277	0.25854	18	1	112.236	0.366072	0.681483
							PBANKA_030940-25	S							1	88.6741	0.0785538	0.703928
							PBANKA_030940-940	S							0.875563	9.11845	0.814561	1.07326
							PBANKA_030940-980	S	0.999999	60.517	48.03	0.076409	0.002628	1	1	63.9028	0.0656895	1.01924
PBANKA_030980	Leu/Phe-tRNA protein transferase, putative						PBANKA_030980-344	S	0.998892	29.5851	15.89				0.992599	21.3474	0.996112	1.09809
							PBANKA_030980-8	S							0.993844	24.6567	0.0137443	0.697372
PBANKA_031000	heat shock 40 kDa protein, putative						PBANKA_031000-135	S							0.966414	14.5905	0.916124	0.939523
							PBANKA_031000-136	S							0.907507	8.8111	0.140564	0.999481
PBANKA_031010	conserved Plasmodium protein, unknown function	0.906657	0.0057916
PBANKA_031040	conserved Plasmodium protein, unknown function	-0.78005	0.00627204
PBANKA_031050	conserved Plasmodium protein, unknown function	-0.665844	0.0125317				PBANKA_031050-1084	S							0.989125	19.625	0.61362	0.744322
							PBANKA_031050-1279	S	1	92.0822	17.27				0.982245	17.4828	0.415397	0.657357
PBANKA_031060	conserved protein, unknown function	-0.868045	0.0011281
PBANKA_031090	T-complex protein 1, putative			0.61962	0.49787	179
PBANKA_031100	protein transport protein Sec31, putative (SEC31)						PBANKA_031100-1001	S	0.971136	18.2801	37.2	0.4688	0.23046	12	0.975363	16.9401	0.505833	0.699308
							PBANKA_031100-1013	S							0.823248	7.7592	0.227185	1.30722
							PBANKA_031100-1110	S	0.499873	0	53.06
							PBANKA_031100-1112	S	0.999445	32.9393	53.06	0.88448	0.27787	20	0.9982	29.1472	0.0273136	1.92252
							PBANKA_031100-1137	S	0.569763	2.3762	24.25	1.0727	0.082023	2
							PBANKA_031100-1138	S	0.678641	4.08542	24.25	0.1282	0.020067	1
							PBANKA_031100-1140	S	0.876825	9.31735	24.25	0.067688	0.0035346	3
							PBANKA_031100-1142	S	0.981783	19.0032	24.25	0.86134	0.35124	4
							PBANKA_031100-1214	T							0.942983	14.3745	0.321959	0.825591
							PBANKA_031100-1227	T	0.993948	22.1546	28.89				0.976672	16.2187	0.163774	0.761941
							PBANKA_031100-1230	S	0.999978	46.634	28.89
							PBANKA_031100-544	T							0.999512	31.5864	0.0219163	1.90462
							PBANKA_031100-555	T							0.871241	7.31423	0.8553	1.27544
							PBANKA_031100-556	S							0.943582	12.2674	0.0101281	1.32042
							PBANKA_031100-651	S	0.874227	8.42794	45.71	0.48804	0.33319	2	0.956159	13.3874	0.847766	1.9302
							PBANKA_031100-652	S	0.990773	20.3093	45.71				0.995433	23.3844	0.315036	0.927713
							PBANKA_031100-658	S	0.479179	0	45.71
							PBANKA_031100-683	S							1	52.9273	0.611967	1.14631
							PBANKA_031100-687	S							1	52.9273	0.256122	0.262702
							PBANKA_031100-690	T	0.943651	12.2396	48.89	0.82524	0.19025	1	0.944569	12.1163	0.717148	0.262702
							PBANKA_031100-692	S	0.971359	15.3039	48.89				0.997661	26.5273	0.03188	1.13682
							PBANKA_031100-991	S	0.222031	0	37.2
							PBANKA_031100-992	T	0.222031	0	37.2
							PBANKA_031100-998	S	0.859961	8.01632	37.2	0.24842	0.10496	3
PBANKA_031120	conserved Plasmodium protein, unknown function	-1.31616	9.1e-06				PBANKA_031120-307	S	1	141.545	60.19	0.54117	0.37614	17	1	63.2627	0.359846	1.1495
PBANKA_031150	conserved Plasmodium protein, unknown function	-0.85972	0.000954992				PBANKA_031150-16	S	1	67.5827	20.06	0.95542	0.22226	11	0.999999	64.0143	0.841508	1.11226
							PBANKA_031150-54	S							1	95.7269	0.251745	1.98997
PBANKA_031160	conserved Plasmodium protein, unknown function						PBANKA_031160-277	T	0.691993	3.64717	35.87	0.12027	0.022468	1
							PBANKA_031160-280	S	0.996523	24.5724	35.87	0.58615	0.4675	17	0.99881	29.2504	0.590548	0.924022
							PBANKA_031160-302	S	1	81.5694	19.17	0.25634	0.095416	4	1	95.7049	0.00852918	1.69232
							PBANKA_031160-324	S							0.997571	30.8128	0.823608	1.0811
							PBANKA_031160-353	S							1	71.3902	0.986745	1.28076
							PBANKA_031160-377	S	1	85.7167	52.77	0.56534	0.34501	16	0.999998	57.3451	0.129729	0.607413
							PBANKA_031160-768	S							0.932131	19.0664	0.360904	0.591726
							PBANKA_031160-800	S	0.999999	60.273	71.54				1	66.2195	0.130843	1.02101
							PBANKA_031160-905	S	0.976773	16.238	33.82	0.18765	0.048619	8	0.999992	51.204	0.232275	0.942622
PBANKA_031190	RING zinc finger protein, putative						PBANKA_031190-223	S	0.821569	6.63175	58.05	0.53521	0.31972	5	0.926954	11.0346	0.566853	1.09202
							PBANKA_031190-225	T	0.997374	25.7948	58.05	0.69209	0.40283	4	0.98315	17.6602	0.410642	0.898756
							PBANKA_031190-28	S	1	87.5442	42.04	0.47737	0.37555	14	1	85.4687	0.111692	0.790589
							PBANKA_031190-32	S							1	85.4687	0.523143	0.938059
							PBANKA_031190-34	T	0.949036	12.7002	48.67	0.75772	0.40816	22
							PBANKA_031190-36	S							0.830813	8.59083	0.0188336	0.714002
PBANKA_031200	conserved Plasmodium protein, unknown function						PBANKA_031200-14	S	1	97.769	40.4	0.8199	0.39572	24	1	79.9683	0.0847369	0.853966
							PBANKA_031200-146	S							1	119.615	0.191215	1.42257
							PBANKA_031200-20	S	1	45.3343	40.4	0.90563	0.23989	53	1	70.6517	0.924648	0.783225
							PBANKA_031200-217	S	0.999826	37.5943	37.1	0.92581	0.28225	9	0.999779	37.4082	0.0690576	1.0033
							PBANKA_031200-223	T	1	69.3673	69.66	0.57752	0.47023	21
							PBANKA_031200-226	T	0.999999	59.4736	69.66	0.68203	0.48609	24
PBANKA_031210	conserved Plasmodium protein, unknown function						PBANKA_031210-125	T	0.9886	19.3812	67.25	0.81833	0.34668	3	0.998945	29.7612	0.39906	1.24143
							PBANKA_031210-127	S	0.975945	16.0823	67.25	0.57492	0.39122	3	0.983262	17.6896	0.227816	0.551526
							PBANKA_031210-131	S							1	78.5516	0.640288	1.04211
							PBANKA_031210-168	S							1	7.27896	0.0774241	2.29342
							PBANKA_031210-410	S	0.522114	0	26.46	0.47669	0.31346	1	0.988503	15.1906	0.00419262	0.440511
							PBANKA_031210-411	S	0.955561	10.3244	26.46	0.47669	0.31346	1	0.992181	21.0266	0.233952	0.820315
							PBANKA_031210-412	S	0.522209	0	26.46	0.47669	0.31346	1	0.998063	27.1066	0.0422484	0.611955
							PBANKA_031210-494	S							0.999472	35.4191	0.0421762	0.786626
							PBANKA_031210-523	T	0.908683	9.97867	41.1	0.013347	1.8075e-06	1	0.988842	19.4756	0.000419156	0.422865
							PBANKA_031210-527	S	0.98633	18.5835	41.1	0.68427	0.47333	6	0.99372	20.7449	0.598479	1.42801
							PBANKA_031210-73	S	1	80.1788	37.41				0.999707	35.6696	0.217493	1.25006
PBANKA_031230	conserved Plasmodium protein, unknown function	-0.9249	0.00120733
PBANKA_031240	DNA-directed RNA polymerase II second largest subunit, putative			0.54152	0.49687	36
PBANKA_031250	origin recognition complex subunit 5, putative;with=GeneDB:PF3D7_0215800 (ORC5)						PBANKA_031250-358	S	1	74.9198	16.96	2.4528	0.00044655	3
PBANKA_031260	zinc finger protein, putative	1.22234	0.0135718
PBANKA_031270	DEAD/DEAH helicase, putative						PBANKA_031270-1187	S							0.999992	50.8896	0.216811	1.93455
							PBANKA_031270-1208	S							0.999813	37.2701	0.806745	1.1495
							PBANKA_031270-1377	S	1	54.649	32.72	0.54084	0.4325	9
							PBANKA_031270-381	S							0.994204	25.2417	0.154494	1.04247
PBANKA_031280	conserved Plasmodium protein, unknown function	-0.991101	0.000379523
PBANKA_031290	conserved Plasmodium protein, unknown function						PBANKA_031290-112	S							0.978926	16.67	0.163846	1.17121
PBANKA_031300	conserved Plasmodium protein, unknown function	-0.76376	0.00614935
PBANKA_031310	vacuolar sorting protein VPS45, putative						PBANKA_031310-215	S							0.979019	21.4608	0.188494	0.570382
							PBANKA_031310-449	S	1	104.435	31.66	0.77434	0.39135	2	1	134.13	0.41502	1.05409
PBANKA_031330	MtN3-like protein			0.88776	0.20428	3
PBANKA_031340	conserved Plasmodium protein, unknown function	-1.07856	7.9e-05
PBANKA_031370	conserved Plasmodium protein, unknown function						PBANKA_031370-414	S							0.99996	43.9556	0.932624	0.828745
							PBANKA_031370-417	S							0.999991	50.7908	0.841785	1.29864
PBANKA_031380	ATP synthase F1, alpha subunit, putative	0.848824	0.00392299	0.45534	0.31769	58	PBANKA_031380-528	S							1	79.6757	0.490082	0.965602
PBANKA_031400	clathrin coat assembly protein, putative	-0.756122	0.0115996
PBANKA_031420	calcium dependent protein kinase 1 (CDPK1)	0.808975	0.0105221	0.1064	0.025008	10	PBANKA_031420-216	S	0.960879	13.9127	61.08
							PBANKA_031420-219	S	0.996585	24.6725	61.08	1.1402	0.14804	2	0.983812	19.9239	0.178686	0.631783
							PBANKA_031420-32	T	1	69.1591	65.35	0.7266	0.47233	91	1	96.4715	0.86286	0.938708
							PBANKA_031420-344	S							1	106.866	0.0816366	1.23628
							PBANKA_031420-65	S	1	143.946	80.26	0.63182	0.45607	28	1	88.9295	0.0265557	1.17081
PBANKA_031430	conserved Plasmodium protein, unknown function	-0.641924	0.0155268				PBANKA_031430-1021	S							0.999706	35.3214	0.937397	1.01185
PBANKA_031440	conserved Plasmodium protein, unknown function						PBANKA_031440-73	S							0.961003	14.1015	0.174748	0.93174
PBANKA_031450	40S ribosomal protein S26e, putative			0.6384	0.44085	32
PBANKA_031460	conserved Plasmodium protein, unknown function			0.795	0.32263	15
PBANKA_031470	replication factor C, subunit 2, putative						PBANKA_031470-2	S							1	21.2572	0.106767	0.865886
PBANKA_031490	conserved Plasmodium protein, unknown function	-0.63973	0.0185958	0.28338	0.13927	4	PBANKA_031490-526	T	0.499995	0	34.82	0.73428	0.47817	1
							PBANKA_031490-528	S	0.999998	57.9319	34.82	0.65571	0.47291	24	0.999989	49.913	0.0212552	0.860354
							PBANKA_031490-630	S	1	175.731	97.15	0.68931	0.47012	19	1	95.8388	0.427648	1.00975
							PBANKA_031490-639	T							1	81.4964	0.519977	1.06677
							PBANKA_031490-676	S	1	67.752	18.12	0.44313	0.24343	5	1	81.6484	0.0167799	0.496547
							PBANKA_031490-689	S							0.998339	27.7888	0.562162	1.15169
PBANKA_031510	DEAD/DEAH helicase, putative	-1.39424	6.97e-07				PBANKA_031510-67	S							0.997225	30.3972	0.00636416	0.910354
							PBANKA_031510-70	S							0.997236	30.3972	0.00636416	0.910354
PBANKA_031530	conserved Plasmodium protein, unknown function						PBANKA_031530-1278	T	0.998427	28.0257	43.2				0.994355	22.4586	0.365474	0.866338
							PBANKA_031530-1342	S	0.750799	7.80003	36.45	1.7826	0.0011125	1
							PBANKA_031530-1344	S	0.998789	29.3402	36.45	1.2905	0.083112	5	0.970211	14.056	0.884466	1.07867
							PBANKA_031530-1561	T	0.5	0	38.28	0.7178	0.49448	4	0.774498	5.3587	0.318424	1.04736
							PBANKA_031530-1562	S	0.995591	23.5374	38.28	0.62923	0.3618	4	0.972486	15.4833	0.0979159	1.34887
							PBANKA_031530-1645	S							0.999998	59.2399	0.190634	0.821169
PBANKA_031540	pre-mRNA-processing protein 45, putative (PRP45)	-1.0912	0.00011368	1.5456	0.0076002	1	PBANKA_031540-230	S	1	93.5357	38.82	0.8085	0.18932	18	0.999969	45.0684	0.0922676	1.90099
							PBANKA_031540-238	S	0.915287	10.3361	24.67	0.7115	0.44343	8	0.980358	17.0124	0.0616701	1.90099
							PBANKA_031540-24	S	1	108.489	42.21	0.41935	0.23487	6	1	80.2819	0.837399	1.38559
							PBANKA_031540-240	T	0.516749	0.289831	24.67	0.83933	0.48057	3
PBANKA_031560	40S ribosomal protein S30, putative	-1.56404	3.86e-07	1.058	0.023104	3
PBANKA_031580	ribosome associated membrane protein RAMP4, putative			0.76834	0.19961	12
PBANKA_031600	replication factor C subunit 1, putative						PBANKA_031600-143	S							1	79.6139	0.314687	1.45296
							PBANKA_031600-146	S							1	79.6139	0.234167	1.37078
							PBANKA_031600-172	T	0.90884	9.98682	34.47	0.16378	0.065697	1
							PBANKA_031600-175	S	0.999998	56.4106	34.47	0.065849	0.0017921	29
							PBANKA_031600-191	T	1	114.354	33.75
							PBANKA_031600-27	S							1	86.1013	0.494582	0.726483
							PBANKA_031600-42	S							1	112.109	0.953493	1
							PBANKA_031600-54	S	1	36.8688	51.55	0.64042	0.48962	16	1	77.8708	0.631951	1.10496
							PBANKA_031600-87	S	0.333333	0	23.81
							PBANKA_031600-88	S	0.333333	0	23.81
							PBANKA_031600-94	S	1	86.1761	23.81	0.25324	0.16772	7
PBANKA_031620	Plasmodium exported protein, unknown function, fragment						PBANKA_031620-150	T	0.999999	60.7179	49.02	1.1863	0.052515	11
							PBANKA_031620-153	S	0.814356	9.43165	49.02	30.988	1.0403e-28	1
PBANKA_040100	regulatory protein, putative						PBANKA_040100-270	S	0.997091	25.6445	69.99	0.88663	0.45301	2	0.887719	21.2714	0.975568	0.936597
							PBANKA_040100-34	S							0.969177	42.8538	0.71348	0.926909
PBANKA_040110	serine/threonine protein kinase, putative (SRPK1)						PBANKA_040110-1064	S	0.936488	11.6865	37.75	0.61181	0.44672	2	0.906061	9.94591	0.0265559	0.463294
							PBANKA_040110-1065	S	0.997091	25.3517	37.75	0.59383	0.42987	5	0.995532	25.6877	0.0126311	3.30237
							PBANKA_040110-1107	S							1	79.0814	0.0723496	0.752623
							PBANKA_040110-249	S							0.947568	14.066	0.493742	4.38325
							PBANKA_040110-28	S							0.959055	17.709	0.027782	0.692555
							PBANKA_040110-280	T	0.999861	39.7698	28.59	0.19604	0.093637	4	1	93.943	0.627964	1.14175
							PBANKA_040110-287	S	0.979841	17.4898	28.59
							PBANKA_040110-375	T	0.973112	15.5861	45.49
							PBANKA_040110-379	S	1	86.0035	45.49	0.729	0.47439	32	0.999997	55.5293	0.949562	1.13446
							PBANKA_040110-390	T	0.999999	58.2517	40.78	0.67778	0.46653	1	1	89.5064	0.0582411	1.0087
							PBANKA_040110-438	S	1	105.71	43.79	1.0558	0.18466	4
							PBANKA_040110-443	S	0.90884	9.98682	43.79	0.94514	0.20455	2
							PBANKA_040110-445	T	0.902111	9.64528	43.79	0.53878	0.4501	1
							PBANKA_040110-451	S	1	168.491	77.5	0.55727	0.40456	36	1	118.83	0.24455	0.947042
							PBANKA_040110-479	T							0.784236	20.8247	0.917616	0.969458
							PBANKA_040110-521	S	0.880207	8.66508	58.53	0.70106	0.25542	2
							PBANKA_040110-523	S	0.892604	9.20819	58.53	0.71945	0.34503	7	0.933293	11.9412	0.488724	0.557676
							PBANKA_040110-526	S	0.862941	11.1574	58.53	1.5231	0.021149	1
							PBANKA_040110-564	S	1	124.219	27.79	0.7453	0.35317	37	1	77.1495	0.663376	1.11381
							PBANKA_040110-644	S	1	117.88	47.04	0.91603	0.46065	6	1	87.4068	0.00399998	0.825592
							PBANKA_040110-652	S	1	117.323	47.04	0.59628	0.3924	55	1	76.1545	0.75599	0.91971
							PBANKA_040110-867	S	0.960547	13.8977	35.18				0.991003	45.6875	0.26667	1.49485
							PBANKA_040110-869	S	0.999983	48.9641	35.18	0.70896	0.47494	19	0.999999	62.1769	0.180472	0.853966
							PBANKA_040110-872	T							1	79.303	0.157014	1.22561
							PBANKA_040110-925	S							0.97259	14.7267	0.813152	0.536631
							PBANKA_040110-928	S							0.918492	10.6786	0.0963353	0.536631
							PBANKA_040110-944	S	1	40.6598	63.08	0.62867	0.45273	97	0.958806	13.9888	0.465582	1.46891
							PBANKA_040110-982	S	1	69.4185	53.82	0.70719	0.39655	5	0.999046	31.3401	0.609771	1.88426
							PBANKA_040110-986	S	1	115.57	53.82	0.80215	0.46999	11	0.99489	56.6987	0.87341	1.03778
PBANKA_040140	conserved Plasmodium protein, unknown function						PBANKA_040140-28	S	0.999934	42.6838	14.7	7.6315	6.9729e-11	1
PBANKA_040150	exportin 1, putative						PBANKA_040150-1232	S							0.99011	14.1433	0.172976	0.925945
							PBANKA_040150-1234	S							0.892105	9.17414	0.769228	0.523769
PBANKA_040160	N-ethylmaleimide-sensitive fusion protein, putative						PBANKA_040160-775	S							0.999793	37.8131	0.342706	0.994643
PBANKA_040170	conserved Plasmodium protein, unknown function						PBANKA_040170-347	S	0.9999	40.2426	52.05	1.1462	0.079258	18	0.999863	38.7341	0.0295633	0.967445
							PBANKA_040170-348	T	0.480168	0	52.05
							PBANKA_040170-349	S	0.47	0	52.05
							PBANKA_040170-846	S	1	164.057	39.74	0.75633	0.489	14
PBANKA_040180	HAD superfamily protein, putative						PBANKA_040180-107	S							0.99948	33.2562	0.317716	1.09847
							PBANKA_040180-1079	S							0.999988	49.3733	0.298972	0.931902
							PBANKA_040180-1085	S	1	64.6497	25.87	0.68719	0.44585	18
							PBANKA_040180-1087	T	0.5	0	25.87
							PBANKA_040180-112	T	0.49955	0	37.28
							PBANKA_040180-113	S	0.997807	27.1292	37.28	0.62481	0.46795	10
							PBANKA_040180-164	S							0.999696	35.8065	0.0659188	1.15709
							PBANKA_040180-170	S	1	66.2218	48.82	0.39511	0.28328	1
							PBANKA_040180-238	T							0.994737	22.7908	0.0319686	0.722215
							PBANKA_040180-250	S							0.942307	9.00707	0.531473	1.10114
							PBANKA_040180-296	S							0.999999	59.7484	0.926177	1.4025
							PBANKA_040180-301	S							0.999999	58.5129	0.656893	1.4025
							PBANKA_040180-307	S	0.999998	57.3184	35.09	0.50722	0.31721	7
							PBANKA_040180-315	S							0.993067	21.5598	0.00862795	2.87438
							PBANKA_040180-319	S							1	72.4114	0.749743	1.25963
							PBANKA_040180-321	S	0.495701	0	66.82
							PBANKA_040180-325	S	1	98.3469	66.82	0.6135	0.38748	3
							PBANKA_040180-329	S	0.453125	0	66.82
							PBANKA_040180-330	S	0.447697	0	66.82
							PBANKA_040180-370	S							1	80.1036	0.0384886	1.19003
							PBANKA_040180-376	S	1	92.1631	20.62	0.56923	0.42061	11
							PBANKA_040180-388	S							1	80.2461	0.368202	1.10305
							PBANKA_040180-412	S							0.999961	44.1176	0.843948	1.3036
							PBANKA_040180-455	T							1	77.2575	0.0729811	0.95943
							PBANKA_040180-461	T	1	71.3882	29.4	0.7456	0.16929	5
							PBANKA_040180-474	S							0.99986	39.9935	0.25264	1.30044
							PBANKA_040180-545	S							0.981655	17.2847	0.971449	1.15849
							PBANKA_040180-551	S	0.999766	36.3069	62.83	0.52253	0.33096	13
							PBANKA_040180-553	S	0.5	0	62.83	0.6108	0.48195	1
							PBANKA_040180-728	S							0.999929	41.481	0.0162364	0.817903
							PBANKA_040180-730	S							0.997707	26.482	0.156553	1.01554
							PBANKA_040180-734	S	0.999924	41.1914	51.01	0.98572	0.323	2
							PBANKA_040180-736	S	0.499288	0	51.01
							PBANKA_040180-740	T	0.848089	10.6259	51.01	18.02	2.8075e-19	1
							PBANKA_040180-742	S	0.441063	0	51.01
							PBANKA_040180-747	T							0.800742	6.04289	0.175185	1.5919
							PBANKA_040180-748	S							0.97335	12.5321	0.172828	0.62818
							PBANKA_040180-753	T	0.779786	5.49955	48.39	1.706	0.000721	1
							PBANKA_040180-754	S	0.976125	16.1274	48.39	0.84873	0.18988	3
							PBANKA_040180-784	S							0.99793	27.977	0.104868	1.33631
							PBANKA_040180-789	S	0.911635	10.1889	36.96	0.37077	0.27965	1	0.999601	34.561	0.404803	1.24703
							PBANKA_040180-790	S	0.977514	16.5351	36.96	0.37019	0.21372	25
							PBANKA_040180-792	S	0.687381	6.96136	36.96	0.75399	0.41907	1
							PBANKA_040180-795	S	0.99997	48.8655	36.96	0.18098	0.071406	13
							PBANKA_040180-799	S	0.999978	46.589	36.96	1.1315	0.18	5
PBANKA_040200	binding protein, putative						PBANKA_040200-338	S	1	149.322	49.31	0.67777	0.46627	50	1	80.36	0.163969	0.791275
							PBANKA_040200-610	S							1	69.5126	0.000275456	0.518313
							PBANKA_040200-7	S	1	146.348	56.89	0.56164	0.39051	52	1	81.0768	0.693838	1.18612
PBANKA_040210	spindle pole body protein, putative						PBANKA_040210-1044	S	0.994213	22.3505	47.26	0.24828	0.082741	6	0.943435	12.2222	0.00184138	0.555633
							PBANKA_040210-1045	T	0.5	0	47.26	0.64284	0.37877	1
							PBANKA_040210-1585	S	0.999999	61.2958	40.58	0.9086	0.3843	1
							PBANKA_040210-1591	S	0.989569	19.7756	40.58	0.076766	0.0025656	2	0.997147	25.453	0.046662	1.4707
							PBANKA_040210-1636	S							1	68.1732	0.127149	0.826737
							PBANKA_040210-1771	S	0.842053	7.26827	19.91	0.67743	0.46629	1
							PBANKA_040210-1774	S	0.785405	5.63474	19.91	0.65424	0.39686	1	0.902989	10.7791	0.911805	1.1233
							PBANKA_040210-568	T	0.601713	6.65467	15.61	0.81928	0.38536	1
							PBANKA_040210-572	S	0.945259	16.0968	15.61	0.97718	0.39039	1
PBANKA_040230	dihydrolipoamide acyltransferase, putative			0.39876	0.2347	30
PBANKA_040270	membrane skeletal protein, putative	0.646627	0.0202044	0.77275	0.20955	184	PBANKA_040270-250	S							0.999992	51.0296	0.0104636	1.22923
							PBANKA_040270-35	T	0.907679	9.9263	39.05	0.74349	0.44838	4	0.981139	17.1617	0.586646	0.949507
							PBANKA_040270-37	S	0.821745	6.63694	39.05	0.81232	0.31435	7	1	117.697	0.118396	0.822308
							PBANKA_040270-374	S	0.979002	16.686	45.41	0.87674	0.32085	9	1	47.429	0.143581	1.08617
							PBANKA_040270-378	S	1	73.7124	45.41	0.84904	0.30668	73	1	47.429	0.906457	1.02651
							PBANKA_040270-408	T	0.803434	6.11442	38.95	1.0052	0.2313	2
							PBANKA_040270-409	S	0.97629	16.1465	38.95	0.93534	0.14863	2	0.859413	7.86267	0.26809	1.04156
							PBANKA_040270-414	S	0.999999	64.3444	38.95	0.74229	0.40166	22	0.998703	28.9007	0.706666	0.638164
							PBANKA_040270-417	T	0.999979	46.83	38.95	0.8285	0.24181	23	0.999998	57.1011	0.252492	0.603218
							PBANKA_040270-483	S	0.99912	30.5591	38.2	0.90113	0.2806	42	0.999642	34.465	0.155736	0.297302
							PBANKA_040270-485	S	0.999998	60.7179	38.2	0.89331	0.34856	68	0.999884	40.9035	0.376938	0.909409
							PBANKA_040270-487	S	1	71.6986	38.2	0.80938	0.40045	19	0.999997	56.6753	0.681061	0.864987
							PBANKA_040270-503	S							0.999924	41.2138	0.413225	0.98027
							PBANKA_040270-54	S							0.999772	36.4113	0.376201	0.866637
							PBANKA_040270-9	S	0.995942	23.8995	70.19	0.83818	0.34827	1	0.859941	7.88307	0.00491584	0.696285
PBANKA_040280	EH (Eps15 homology) protein, putative						PBANKA_040280-424	S	0.995436	23.388	40.01	0.06374	0.0041118	1
PBANKA_040300	60S ribosomal protein L44, putative			0.14668	0.033726	3
PBANKA_040310	1-cys-glutaredoxin-like protein-1, putative	-0.673574	0.0116412
PBANKA_040320	circumsporozoite (CS) protein	0.808136	0.0055319
PBANKA_040340	conserved Plasmodium protein, unknown function	-1.58086	1.77e-07
PBANKA_040360	conserved Plasmodium protein, unknown function	-0.977538	0.000115723				PBANKA_040360-2312	S							1	94.0034	0.654943	1.30225
							PBANKA_040360-2714	S							1	85.1568	0.131598	1.24509
PBANKA_040370	conserved Plasmodium protein, unknown function	-0.777973	0.00281476	0.60992	0.34176	7	PBANKA_040370-198	S	1	93.6417	69.61	0.57772	0.40355	8	1	77.8171	0.29304	1.16837
							PBANKA_040370-33	S							0.999711	35.3958	0.555087	1.09107
							PBANKA_040370-49	S							1	58.32	0.643784	0.707597
PBANKA_040380	conserved Plasmodium protein, unknown function	-0.84385	0.00281481	1.2997	0.022593	1	PBANKA_040380-435	S	1	69.1591	37.65	0.12643	0.016476	38	1	76.7703	0.0951975	1.36061
PBANKA_040390	conserved Plasmodium protein, unknown function	-0.91573	0.00101193
PBANKA_040400	conserved Plasmodium protein, unknown function						PBANKA_040400-1207	S							1	96.8883	0.239106	0.97654
							PBANKA_040400-1372	S	1	135.713	58.24	0.58548	0.3983	6	1	134.855	0.889309	1.07382
							PBANKA_040400-1391	S	1	123.612	33.7	0.28344	0.12833	8	1	89.1256	0.676438	1.36202
							PBANKA_040400-1517	S	1	74.0388	26.84	0.60156	0.46974	1	1	80.9595	0.232611	0.855447
							PBANKA_040400-1977	T	0.90884	9.98682	20.7	0.16712	0.066256	3	0.87539	8.46731	0.173673	0.969794
							PBANKA_040400-1978	S	0.5	0	20.7	0.32889	0.22835	21
							PBANKA_040400-2025	S							1	98.6574	0.435598	1.13958
							PBANKA_040400-2070	S	1	75.8435	26.27	1.3467	0.032979	5	0.819819	6.58037	0.115384	0.468136
							PBANKA_040400-2893	S	0.788866	5.72445	49.27	0.49798	0.24419	1
							PBANKA_040400-2899	S	1	84.5582	49.27	0.61214	0.45578	26	1	79.038	0.978939	0.980779
							PBANKA_040400-710	S							0.986195	18.9727	0.0474318	0.953299
							PBANKA_040400-717	S	0.955285	13.2968	28.15	0.82973	0.44312	13	0.950259	7.41225	0.0680785	1.28254
							PBANKA_040400-734	S	0.998052	27.0967	41.17	0.46359	0.27873	5	0.987769	19.072	0.354464	1.22095
							PBANKA_040400-736	S	0.99985	38.2307	41.17	0.43117	0.25748	5	0.996564	24.6248	0.0478296	0.962761
							PBANKA_040400-938	S	1	66.6482	40.16	0.69512	0.43954	4	0.999815	37.3285	0.286546	1.09904
							PBANKA_040400-964	S	1	208.965	58.37	0.50357	0.37206	9	1	83.1634	0.963609	1.03544
PBANKA_040410	AP endonuclease (DNA-(apurinic or apyrimidinic site) lyase), putative						PBANKA_040410-164	S	1	120.163	52.65				1	97.0593	0.849691	1.01343
PBANKA_040420	ubiquitin-conjugating enzyme e2, putative						PBANKA_040420-131	S							1	75.53	0.0698071	1.07233
							PBANKA_040420-138	S	1	91.3479	27.39				1	69.4741	0.641589	1.13682
PBANKA_040440	conserved Plasmodium protein, unknown function			0.081875	0.0032121	2
PBANKA_040450	conserved Plasmodium protein, unknown function	-1.02986	0.00049107				PBANKA_040450-14	S	0.999999	61.6252	38.72	0.45768	0.33321	11	1	77.4524	0.0933683	0.816344
							PBANKA_040450-152	S							0.995816	24.5157	0.0218397	1.51572
PBANKA_040460	activator of Hsp90 ATPase, putative	-0.86097	0.00210843	0.25117	0.086899	11
PBANKA_040470	glutaredoxin 1, putative			0.57813	0.4433	30
PBANKA_040480	FAD-dependent glycerol-3-phosphate dehydrogenase, putative						PBANKA_040480-413	S							1	84.6932	0.0462494	1.09809
							PBANKA_040480-513	S	0.999976	46.1419	60.7	0.66994	0.47072	6	0.889722	56.2696	0.859922	1.14274
PBANKA_040520	T-complex protein beta subunit, putative						PBANKA_040520-261	S	1	95.1763	72.18	0.13819	0.01735	36
							PBANKA_040520-262	S							1	99.6029	0.654161	1.00608
							PBANKA_040520-316	S	0.999999	62.3695	24.58	0.52348	0.31103	6
							PBANKA_040520-317	S							0.999918	40.872	0.936753	0.985208
PBANKA_040530	40S ribosomal protein S23, putative			0.47708	0.38461	18
PBANKA_040540	40S ribosomal protein S12, putative						PBANKA_040540-134	S	0.999912	40.5439	22.57	0.77225	0.43477	2	0.999792	37.558	0.968692	0.873876
							PBANKA_040540-6	S	1	68.5152	62.5	0.73078	0.4843	252	1	69.2611	0.99295	1.07177
PBANKA_040550	60S ribosomal protein L7, putative			0.78883	0.29078	25
PBANKA_040570	ATP-dependent Clp protease, putative	-0.973537	0.000625739
PBANKA_040580	conserved Plasmodium protein, unknown function						PBANKA_040580-156	T	0.965491	14.521	19.83	11.887	5.8067e-15	3
							PBANKA_040580-158	S	0.817235	6.74821	19.83	4.5674	2.3186e-07	1	0.989351	19.9473	0.26002	0.954787
PBANKA_040600	conserved Plasmodium protein, unknown function						PBANKA_040600-150	S							0.992613	24.2968	0.805623	1.0403
							PBANKA_040600-17	S							0.996052	23.5955	0.206377	0.72234
							PBANKA_040600-245	S	0.880334	8.66677	31.08	0.7802	0.49447	13
							PBANKA_040600-247	S	0.972038	15.4111	31.08	0.67789	0.48674	1	0.999808	37.1563	0.93185	1.31449
							PBANKA_040600-396	S							0.769123	25.6916	0.300021	0.848655
							PBANKA_040600-402	S	0.999408	32.3272	21.49	0.66764	0.44754	15	0.999976	48.1952	0.341743	1.15229
							PBANKA_040600-48	S							0.827837	5.96305	0.000772133	0.653661
							PBANKA_040600-527	S	1	34.8134	58.13	0.60152	0.43813	35	1	86.5867	0.118732	1.11381
							PBANKA_040600-552	S							0.861225	9.64048	0.682814	1.03419
							PBANKA_040600-706	S	1	128.361	54.77	0.72449	0.49727	15	1	129.316	0.498223	1.24574
							PBANKA_040600-733	S	1	74.0876	26.45	0.66039	0.39089	3	0.849835	8.81396	0.124081	0.771373
							PBANKA_040600-77	S	0.995942	23.8995	60.36	0.65107	0.47701	14	0.991577	20.7086	0.168305	1.0605
							PBANKA_040600-78	S	0.926108	10.9807	60.36	0.59081	0.35451	1
							PBANKA_040600-969	T							0.999947	45.5283	0.69152	1.10516
PBANKA_040620	conserved Plasmodium protein, unknown function	-0.803713	0.00213855
PBANKA_040640	conserved Plasmodium protein, unknown function						PBANKA_040640-1021	S							0.999737	35.7991	0.323949	0.654969
PBANKA_040650	TCP-1/cpn60 chaperonin, putative						PBANKA_040650-2	S	1	65.7413	30.15	0.029664	0.00019777	2
							PBANKA_040650-6	S	0.999943	42.4765	30.15	0.85028	0.4834	1
PBANKA_040670	activator of Hsp90 ATPase, putative			0.99898	0.051823	7
PBANKA_040680	PRP19-like protein, putative			0.17055	0.025228	4
PBANKA_040690	conserved Plasmodium protein, unknown function	-0.614764	0.0150402				PBANKA_040690-125	S	1	143.54	24.14
PBANKA_040710	splicing factor 3B subunit 1, putative (SF3B1)						PBANKA_040710-104	S	1	117.354	25.94	0.28934	0.16654	8	1	75.9284	0.795781	1.11458
							PBANKA_040710-115	S							1	112.549	0.909327	0.669543
							PBANKA_040710-117	S							1	112.549	0.366564	1.02669
							PBANKA_040710-205	T							0.999995	53.3528	0.418506	0.879344
							PBANKA_040710-251	T	1	72.7561	21.18				0.999886	41.08	0.00011883	0.640463
PBANKA_040720	dual-specificity protein phosphatase, putative (YVH1)						PBANKA_040720-171	S							0.987136	20.7561	0.994678	0.999827
PBANKA_040730	conserved Plasmodium protein, unknown function						PBANKA_040730-168	S							0.994995	23.3747	0.045303	1.12039
PBANKA_040740	serine/threonine protein kinase, putative (ARK2)						PBANKA_040740-361	S	0.968126	14.825	68.68	0.9437	0.14375	7
							PBANKA_040740-363	T	0.878004	8.5715	68.68	0.5117	0.41454	10
							PBANKA_040740-628	S	1	143.812	48.46	0.74416	0.4974	20	1	101.382	0.658741	0.881786
							PBANKA_040740-761	T	0.441447	1.24826	49.14	0.95083	0.2332	1
							PBANKA_040740-763	T	0.976202	16.1312	49.14	0.78729	0.46969	2
PBANKA_040750	N2227-like protein, putative						PBANKA_040750-377	T	0.333319	0	47.54
							PBANKA_040750-378	T	0.524905	1.70035	47.54	0.90352	0.08619	1
							PBANKA_040750-380	S	0.971958	16.136	47.54	0.91951	0.2868	10	0.984207	18.1483	0.338928	3.19873
							PBANKA_040750-411	S							0.999999	61.4671	0.166533	1.25505
							PBANKA_040750-48	S							0.999848	38.1816	0.863656	0.905321
							PBANKA_040750-50	S							0.970033	15.1676	0.212718	0.795399
							PBANKA_040740-1413	S							0.937026	11.7259	0.00040198	3.16591
PBANKA_040760	asparagine synthetase, putative			0.6451	0.47994	148
PBANKA_040770	60S acidic ribosomal protein P2, putative	-0.96228	0.00137866	0.82914	0.1428	12	PBANKA_040770-83	T	0.946387	12.468	47.14	1.8182	0.0024627	1	1	97.3521	0.000499417	1.58387
							PBANKA_040770-86	S	0.9758	16.0555	47.14	0.57114	0.44074	5	1	97.3521	0.000499417	1.48839
PBANKA_040780	SECIS-binding protein 2, putative (SBP2)						PBANKA_040780-308	S	0.999451	32.6052	36.25	0.123	0.019175	4	0.999491	32.9963	0.547554	0.998615
PBANKA_040820	calcium dependent protein kinase 3 (CDPK3)	-0.686535	0.0063009				PBANKA_040820-11	S	0.999996	56.8229	25.94	0.84554	0.40546	18	1	66.3539	9.39118e-08	0.160435
							PBANKA_040820-13	S	0.49978	0	25.94
							PBANKA_040820-14	T	0.922211	10.7847	25.94	0.89095	0.2678	1
							PBANKA_040820-267	T							0.96928	15.9386	0.140104	0.228616
							PBANKA_040820-371	S							1	123.863	0.449014	1.13918
PBANKA_040830	phd finger protein, putative;with=GeneDB:PF3D7_0310200	-1.23901	4.05e-06				PBANKA_040830-1663	T							0.991703	20.7747	0.304329	0.636397
							PBANKA_040830-1706	S							0.999974	45.9056	0.965511	0.828171
							PBANKA_040830-1721	S	0.999962	44.6332	15.34
							PBANKA_040830-1743	S							0.990715	21.2075	0.442357	0.727743
							PBANKA_040830-273	S	1	101.943	25.94	0.69194	0.42183	3	1	67.8916	0.220392	1.10765
PBANKA_040840	phosphoglycerate mutase, putative						PBANKA_040840-117	T	0.584684	5.73611	45.14
							PBANKA_040840-126	S	1	96.7233	44.72	0.71793	0.46536	14	0.99929	31.4819	0.904706	0.646064
							PBANKA_040840-13	S	1	112.558	48.93	0.59656	0.46102	119	1	116.976	0.737178	0.601652
							PBANKA_040840-131	S	0.980476	19.9405	44.72	0.79659	0.41951	5
							PBANKA_040840-199	T	1	28.9161	24	0.79008	0.46227	25	1	62.4662	0.55889	0.827597
							PBANKA_040840-20	S	0.734731	4.74817	48.93	0.087638	0.0052677	1	0.954418	14.2602	0.261986	0.286876
							PBANKA_040840-23	S	0.999857	38.4526	48.93	0.74535	0.44813	6	0.998749	29.8588	0.19048	0.535329
							PBANKA_040840-408	S	0.988778	19.4502	32.66	1.5231	0.032133	2	0.989163	19.6038	3.47722e-05	3.92831
							PBANKA_040840-410	S	0.999981	47.2059	32.66	0.036293	0.00016302	6	0.992292	27.2666	0.0237346	0.481715
							PBANKA_040840-439	S	0.9973	26.1131	47.07	0.82246	0.29677	40	0.999446	32.7704	0.0573937	1.15729
							PBANKA_040840-440	T	0.787727	6.60817	47.07	1.0752	0.13952	1	0.983131	17.6535	0.388316	2.28469
							PBANKA_040840-443	S	0.999977	47.07	47.07	0.76188	0.48999	13	1	99.7013	0.00889006	1.04844
							PBANKA_040840-66	S	1	87.5626	29.77	0.60182	0.38756	4	0.999998	57.2775	0.835488	0.796641
							PBANKA_040840-701	T	1	90.2833	61.15	0.52406	0.3553	20	1	83.499	0.280585	1.09032
							PBANKA_040840-705	T	0.912621	10.1889	61.15	0.10508	0.013839	3	0.991473	23.5807	0.544568	1.7783
							PBANKA_040840-707	T	0.999976	46.1324	61.15	0.60323	0.45284	20	1	79.293	0.529074	1.11477
							PBANKA_040840-79	S	1	189.079	45.31	2.1297	0.00085132	8	1	95.97	0.789663	1.16231
							PBANKA_040840-850	S	0.833242	7.32579	31.53	0.9191	0.14026	1	0.997752	26.5393	0.281488	1.08185
							PBANKA_040840-853	S	0.984819	20.5267	31.53	0.52766	0.38773	10	0.995708	26.0444	0.65099	1.30563
							PBANKA_040840-856	T	0.463703	0	31.53	0.8846	0.27993	4	0.927635	11.2153	0.760813	1.11458
							PBANKA_040840-88	Y							0.852961	8.99809	0.742195	0.828745
							PBANKA_040840-89	S	1	102.346	28.07	0.33413	0.23693	13	1	82.5898	0.436638	0.767639
							PBANKA_040840-900	S	0.999464	32.708	23.59	0.74716	0.49035	8
							PBANKA_040840-902	S	0.857664	7.80003	23.59	0.49026	0.31377	1
							PBANKA_040840-94	S	0.4999	0	19.02
PBANKA_040860	SAC3/GNAP family-related protein, putative	-0.974711	0.000560939	0.47354	0.40216	4
PBANKA_040880	conserved Plasmodium protein, unknown function						PBANKA_040880-92	S	0.879242	8.62538	37.83	7.0408	1.4703e-10	1
							PBANKA_040880-93	T	0.847678	7.62668	37.83	60.171	1.9473e-37	1
PBANKA_040890	conserved Plasmodium protein, unknown function						PBANKA_040890-275	S							0.998957	29.8145	0.320209	0.908306
							PBANKA_040890-745	S							0.9196	11.4444	0.148355	1.0421
PBANKA_040900	conserved Plasmodium protein, unknown function	-0.704698	0.00935262
PBANKA_040930	phosphatidylinositol 3- and 4-kinase, putative						PBANKA_040930-332	S	0.999161	31.2425	29.82	1.5471	0.011331	13	0.984222	18.9241	0.093485	0.709562
							PBANKA_040930-334	S	0.496831	0	29.82
							PBANKA_040930-335	T	0.333333	0	29.82
							PBANKA_040930-511	S							0.999162	30.7627	0.130338	1.39329
							PBANKA_040930-514	T							0.992046	20.9593	0.00699335	2.35381
							PBANKA_040930-558	T	0.956395	13.411	37.75
							PBANKA_040930-598	T	0.999998	57.3184	43.19	1.0115	0.19908	4
							PBANKA_040930-620	S							0.999996	54.9811	0.0690935	1.16171
							PBANKA_040930-794	S							0.932935	11.4336	0.0298179	0.97316
							PBANKA_040930-804	S	0.999999	62.1574	29.55	0.64551	0.42054	29	1	83.2316	0.151536	1.13721
							PBANKA_040930-902	T							0.827685	6.81602	0.515935	0.693155
PBANKA_040940	protein kinase, putative (PKRP)						PBANKA_040940-1342	S	1	107.548	44.09	1.9977	0.0079387	2	1	65.366	0.0786116	1.08054
							PBANKA_040940-643	S	1	126.149	16.81
							PBANKA_040940-746	T							0.818849	6.62088	0.5472	0.730902
							PBANKA_040940-771	S							1	86.1436	0.751787	0.975355
							PBANKA_040940-809	S	0.947873	12.6192	22.76
							PBANKA_040940-830	S	1	106.678	38.16	0.91585	0.2653	4	1	81.095	0.85701	1.22604
PBANKA_040970	plasmepsin VI						PBANKA_040970-351	S							0.999846	68.6481	0.61142	1.09297
PBANKA_040980	conserved Plasmodium protein, unknown function	0.724736	0.0193062	0.035237	0.0004301	3
PBANKA_041030	26S proteasome regulatory subunit S14, putative			0.21938	0.13535	8
PBANKA_041040	glycogen synthase kinase 3 (GSK3)						PBANKA_041040-399	S	0.993064	21.5682	41.89	0.33594	0.16405	20	0.994102	22.2676	0.0671376	0.882091
							PBANKA_041040-400	T	0.925536	10.9807	41.89	0.33706	0.17826	3
							PBANKA_041040-404	S	0.572777	4.24285	41.89	0.012163	6.39e-07	2	0.903273	12.1339	0.033708	1.61552
							PBANKA_041040-407	S	0.964114	14.3094	27.91	0.033863	0.0001086	5	0.956353	13.5916	0.0501015	1.2581
							PBANKA_041040-6	T							1	40.7557	0.0501144	1.27699
PBANKA_041050	transporter, putative						PBANKA_041050-495	S							1	77.3241	0.0364449	1.89474
							PBANKA_041050-497	S							1	77.3241	0.575392	0.810143
PBANKA_041060	60S ribosomal protein L26, putative	-1.68266	1.79e-08	0.63101	0.48225	23	PBANKA_041060-20	S							1	40.7514	0.182306	1.07717
PBANKA_041065	conserved Plasmodium protein, unknown function	-0.636912	0.0123978				PBANKA_041065.1-125	T	1	55.4392	28.86	0.5214	0.38801	11
							PBANKA_041065.1-143	S	0.958826	13.6712	59.22	0.81936	0.19085	17
							PBANKA_041065.1-145	S	1	115.983	59.22	0.91669	0.21254	50
							PBANKA_041065.1-158	T	0.691689	3.53418	33.08
							PBANKA_041065.1-161	T	0.999678	35.0575	33.08	0.79274	0.19297	29
							PBANKA_041065.1-162	S	0.999867	38.7675	33.08	0.9586	0.1817	56
							PBANKA_041065.1-239	S	0.999414	33.6634	22.75	0.87918	0.25179	3
							PBANKA_041065.1-287	S	0.496388	0	44.08
							PBANKA_041065.1-290	S	1	119.836	44.08	0.91241	0.21304	72
							PBANKA_041065-125	T							1	127.868	0.000144137	0.443482
							PBANKA_041065-143	S							0.992471	11.4792	0.0015215	29.0105
							PBANKA_041065-145	S							1	123.758	0.376002	1.28009
							PBANKA_041065-161	T							0.962759	14.1254	0.584307	0.73433
							PBANKA_041065-162	S							0.999978	46.5418	0.232909	1.11535
							PBANKA_041065-19	T							0.968654	8.08372	0.674141	1.44493
							PBANKA_041065-239	S							0.999879	42.7603	0.55048	1.27412
							PBANKA_041065-290	S							1	92.951	2.94846e-08	0.245392
							PBANKA_041065-297	S							1	89.3559	0.173382	1.54864
PBANKA_041070	conserved Plasmodium protein, unknown function						PBANKA_041070-60	S							0.946216	12.4534	0.397643	1.48865
PBANKA_041110	conserved Plasmodium protein, unknown function						PBANKA_041110-478	S							1	85.677	0.0235505	0.774721
PBANKA_041130	conserved Plasmodium protein, unknown function						PBANKA_041130-415	S	0.999917	40.7831	44.87	0.011857	2.6379e-06	13	0.996877	25.0404	0.838268	0.681956
							PBANKA_041130-420	T	0.499999	0	44.87	0.141	0.025405	1
PBANKA_041160	conserved Plasmodium protein, unknown function	-0.804837	0.00521061
PBANKA_041170	co-chaperone p23, putative						PBANKA_041170-251	S							0.999694	35.1638	0.0766693	1.07549
PBANKA_041180	vesicle transport v-SNARE protein, putative						PBANKA_041180-93	S							0.999911	40.5333	0.417221	1.28744
PBANKA_041220	conserved Plasmodium protein, unknown function	-1.4522	6.29e-06
PBANKA_041230	conserved Plasmodium protein, unknown function	-1.36918	5.37e-06
PBANKA_041240	zinc finger protein, putative	-1.71389	3.57e-08
PBANKA_041250	conserved Plasmodium protein, unknown function	-1.177	0.000267225
PBANKA_041260	conserved Plasmodium protein, unknown function	-0.825538	0.0122359
PBANKA_041270	zinc finger protein, putative						PBANKA_041270-84	T	0.864914	8.19313	50.85
							PBANKA_041270-86	S	0.936185	14.6747	50.85
							PBANKA_041270-89	S	0.999995	52.9096	50.85	0.20706	0.092167	10	0.999879	39.2012	0.0544935	0.835957
PBANKA_041280	translation initiation factor E4, putative			0.63194	0.44166	22
PBANKA_041290	circumsporozoite- and TRAP-related protein (CTRP)	-1.03757	0.000567997	1.0209	0.14014	759	PBANKA_041290-1469	S							1	63.6198	0.237146	1.32638
PBANKA_041300	conserved Plasmodium protein, unknown function						PBANKA_041300-755	S							1	68.6598	0.0993887	1.60381
							PBANKA_041300-9	S	1	120.047	36.43	0.75119	0.49233	4	1	79.5304	0.0413635	0.817336
PBANKA_041310	DNA-dependent RNA polymerase, putative	-1.04992	0.000211888
PBANKA_041340	conserved Plasmodium protein, unknown function						PBANKA_041340-59	T							0.999997	54.7644	0.113541	0.904067
PBANKA_041350	conserved Plasmodium protein, unknown function	-0.922999	0.000978553				PBANKA_041350-475	S	0.999998	58.1216	26.17				0.999993	51.9319	0.196145	1.07438
							PBANKA_041350-508	S	0.99979	37.777	44.99	0.77822	0.3693	2	0.999428	32.8796	0.458582	0.407254
							PBANKA_041350-510	S	0.674941	3.17304	44.99
							PBANKA_041350-567	T							0.85388	7.69813	0.193559	0.73179
							PBANKA_041350-597	S	0.902932	9.6858	38.57	0.78112	0.36946	1
							PBANKA_041350-599	S	1	161.822	64.15	0.48518	0.34122	23	1	141.003	0.0316239	0.62579
							PBANKA_041350-611	S	0.999993	51.4394	64.15				0.997479	25.9739	0.493633	0.819321
							PBANKA_041350-613	S	0.802374	6.114	64.15				0.992413	21.1665	0.601379	0.894404
							PBANKA_041350-725	S	0.998637	28.6494	73.82	0.61285	0.38638	14	0.99434	22.4468	0.0185729	1.01519
							PBANKA_041350-726	S	0.999492	32.9381	73.82	0.31831	0.18589	11	0.991012	20.4289	0.371175	0.759962
PBANKA_041400	conserved Plasmodium protein, unknown function						PBANKA_041400-151	S							0.992105	39.7797	0.039392	1.54221
PBANKA_041410	inorganic pyrophosphatase, putative			0.36896	0.24714	24
PBANKA_041430	conserved Plasmodium protein, unknown function	-0.792465	0.00186215
PBANKA_041440	formate-nitrite transporter, putative						PBANKA_041440-293	S							0.933149	10.7622	0.0157449	0.892857
							PBANKA_041440-297	S							0.999987	48.9549	0.165912	2.27521
							PBANKA_041440-303	T	0.912621	10.1889	34.08				0.799428	6.00508	0.010807	1.06345
							PBANKA_041440-304	S	0.997927	26.8255	34.08				0.965436	14.461	0.049566	0.848802
PBANKA_041450	HVA22/TB2/DP1 family protein, putative						PBANKA_041450-27	S	1	66.0215	26.05	0.53626	0.37773	11
							PBANKA_041450-32	S	0.903845	9.73128	43.8	0.71591	0.33001	3
							PBANKA_041450-33	S	0.992076	20.9759	43.8	0.53176	0.33815	10	0.840816	7.23472	0.00409585	0.418848
							PBANKA_041450-39	S	0.722863	7.17855	46.61	0.1065	0.013725	1
							PBANKA_041450-42	S	0.999993	51.3335	46.61	0.8277	0.38023	16	0.99995	44.0467	0.00728633	0.748981
PBANKA_041460	40S ribosomal protein S15A, putative			0.094622	0.0075433	31
PBANKA_041470	conserved Plasmodium protein, unknown function	-1.32172	1.73e-06
PBANKA_041480	arginase, putative	-0.614556	0.0227096
PBANKA_041490	dynein light intermediate chain 2, putative						PBANKA_041490-104	T	1	113.683	49.5	0.55534	0.42009	27	1	83.3445	0.013811	0.656788
							PBANKA_041490-108	S	0.979176	16.723	49.5	0.61803	0.42427	1	1	68.3981	0.017292	0.754713
							PBANKA_041490-142	S							1	55.2599	0.221536	0.992577
							PBANKA_041490-166	S	0.999993	51.4553	25.5	0.21961	0.071263	2	1	71.3854	0.941737	1.07998
							PBANKA_041490-187	S							1	133.05	0.0668575	1.23928
							PBANKA_041490-20	S	0.497494	0	31.76
							PBANKA_041490-208	S							0.991314	21.9337	0.0275618	1.46866
							PBANKA_041490-21	T	0.998779	29.1283	31.76	0.77611	0.41811	15	0.999744	36.3889	0.0102339	0.526133
							PBANKA_041490-629	T	1	137.502	68.52	1.039	0.11268	66	1	64.527	0.556928	0.82402
							PBANKA_041490-640	S	1	157.487	68.52	0.71257	0.47255	8	1	96.0827	0.874974	0.881939
							PBANKA_041490-693	S	0.980768	17.1202	70.72	0.61064	0.38684	3	0.979106	16.7227	0.319714	1.30586
							PBANKA_041490-695	S	0.732451	4.52353	70.72	0.7277	0.34516	15	0.982323	17.4485	0.441999	1.0274
							PBANKA_041490-697	S	0.835825	9.06578	70.72	0.71189	0.47745	1	0.901959	10.2766	0.695366	1.48968
PBANKA_041500	Maf-like protein, putative						PBANKA_041500-124	S	0.996114	24.0876	38.55				0.869598	44.1311	0.775571	0.974342
							PBANKA_041500-125	S	0.977658	16.4106	38.55				0.842552	44.1311	0.598704	1.17385
PBANKA_041520	developmental protein, putative	1.37278	0.0181008	0.32922	0.22629	9	PBANKA_041520-174	T	0.915956	10.3737	28.19	0.81078	0.48035	4	0.841632	7.25456	0.0296883	1.41103
							PBANKA_041520-176	S	0.937041	11.727	28.19	0.85328	0.2843	6	0.938839	6.1872	0.0723545	1.12975
							PBANKA_041520-188	S	0.999999	58.4226	34.41	1.1278	0.017831	3	1	63.1028	0.407047	1.34443
PBANKA_041530	RNB-like protein, putative						PBANKA_041530-1268	S	1	106.793	14.37	0.93306	0.076974	1
PBANKA_041550	beta subunit of coatomer complex, putative						PBANKA_041550-930	S							0.960263	14.3496	0.000779145	1.66728
							PBANKA_041550-938	T	0.416858	0	42.95
							PBANKA_041550-939	S	0.416858	0	42.95
							PBANKA_041550-941	S	0.403532	0	42.95
							PBANKA_041550-943	S	0.941079	13.7498	42.95	0.15836	0.035938	2	0.968204	16.3986	0.549962	0.82245
							PBANKA_041550-950	S							0.909569	13.2342	0.143062	0.937897
							PBANKA_041550-953	S							0.94496	13.8299	0.143062	0.937897
							PBANKA_041550-974	S	0.999988	49.3797	56.91	0.50326	0.29812	27	1	63.5894	0.931012	0.9405
							PBANKA_041550-989	S							1	75.8221	0.350722	0.95033
							PBANKA_041550-998	S	1	162.294	71.38	0.28542	0.00172	49	1	142.235	0.543052	0.95033
PBANKA_041560	conserved Plasmodium protein, unknown function	-1.42926	2.28e-06
PBANKA_041580	conserved Plasmodium protein, unknown function						PBANKA_041580-610	T	0.988711	19.4612	44.44	0.74441	0.44438	6
							PBANKA_041580-612	T	0.499834	0	44.44
PBANKA_041600	RhopH3, putative						PBANKA_041600-839	S	0.870718	8.36498	15.03	1.2601	0.064122	1	0.803096	7.44248	0.447892	1.26927
							PBANKA_041600-841	S	0.782065	7.17855	15.03				0.880261	8.7311	0.336093	1.56591
							PBANKA_041600-843	S	0.625873	1.9341	15.03				0.909507	12.3713	0.0294216	1.43495
PBANKA_041610	dynein heavy chain, putative						PBANKA_041610-1312	S	0.997817	26.8238	37.93	0.36597	0.16545	1	0.999073	31.2006	0.635292	0.600819
							PBANKA_041610-1313	S	0.499846	0	37.93
							PBANKA_041610-1314	S	0.466887	0	37.93				0.822258	75.9654	0.000142942	0.044133
							PBANKA_041610-1442	S	1	67.9215	13.36	0.38327	0.2618	6	1	76.8941	0.585005	0.881175
							PBANKA_041610-1444	S	1	71.9973	13.36	0.38327	0.2618	6	1	76.8941	0.585005	0.881175
							PBANKA_041610-1656	S	0.499999	0	33.27	0.1022	0.0083147	1
							PBANKA_041610-1662	S	0.999974	47.8567	33.27	0.55687	0.40614	9
							PBANKA_041610-3027	T							0.881329	8.70793	0.151234	1.44368
							PBANKA_041610-3044	S							1	69.6861	0.0730366	0.764057
							PBANKA_041610-3047	S							1	50.6465	0.249426	0.640713
							PBANKA_041610-3244	T	0.49365	0	41.93
							PBANKA_041610-3251	S	0.999986	49.3797	41.93	0.9047	0.25019	10	0.999484	33.7432	0.753152	0.509446
							PBANKA_041610-3977	S	0.499992	0	31.52	0.44905	0.3587	1	0.890841	9.30109	0.463753	1.00783
							PBANKA_041610-3978	S	0.926029	10.9807	31.52	0.21515	0.098688	1
PBANKA_041620	mitochondrial carrier protein, putative	-1.12308	6.83e-05
PBANKA_041630	nucleoporin NUP100/NSP100, putative						PBANKA_041630-1425	S							0.993186	21.9597	0.51087	0.934651
							PBANKA_041630-1427	T	0.932058	11.4062	32.88	0.075907	0.0040207	1
							PBANKA_041630-839	S	0.871985	8.33249	31.44	1.2164	0.059673	1	0.93463	11.5526	0.00190894	2.06627
							PBANKA_041630-84	S	0.995328	23.3196	47.77	2.5847	2.7397e-05	2
							PBANKA_041630-840	S	0.846847	7.42679	31.44	0.25138	0.11989	1	0.78119	5.52691	0.0018384	1.85518
							PBANKA_041630-874	S							1	77.1683	0.763191	0.911302
PBANKA_041640	conserved Plasmodium protein, unknown function			0.79535	0.14939	1
PBANKA_041650	ATPase, putative						PBANKA_041650-1017	S	1	66.4314	55.72	0.17874	0.046898	46	1	64.6721	0.992862	0.738413
							PBANKA_041650-1019	T	0.5	0	55.72	0.27558	0.13139	2	0.944945	12.3637	0.217238	1.36391
							PBANKA_041650-1057	S	0.999031	30.133	48.27				0.998395	27.9988	0.856583	1.73568
							PBANKA_041650-1059	T	0.657991	2.853	48.27
							PBANKA_041650-1351	S	1	87.3928	14.74	0.29254	0.13318	1
							PBANKA_041650-1361	S	0.999998	56.8061	14.74	0.73353	0.49609	11	0.999279	31.4172	0.242641	0.777008
							PBANKA_041650-1377	S							0.967155	16.5849	0.942483	1.20414
							PBANKA_041650-1381	S							1	77.9861	0.984539	0.527411
							PBANKA_041650-1517	S	0.908259	9.95647	11.8	3.4732	2.4191e-06	1	0.910795	9.89762	0.120959	0.757464
							PBANKA_041650-1523	S	1	63.0358	11.8	3.0852	1.4646e-05	2	0.999998	56.2966	0.022936	9.23749
							PBANKA_041650-358	S	1	80.1788	40.95	0.88432	0.29528	11	0.999992	50.9299	0.474976	1.15789
							PBANKA_041650-365	S	0.954062	13.174	40.95	0.4262	0.36316	3
PBANKA_041660	replication protein A1, small fragment						PBANKA_041660-263	S	1	128.929	50.22	0.63321	0.43838	29	1	117.665	0.444544	1.23243
							PBANKA_041660-269	T	0.999992	51.0933	50.22	0.94807	0.17701	8	0.999999	61.4218	0.15128	0.781463
PBANKA_041680	ubiquitin specific protease, putative						PBANKA_041680-1014	S	1	113.086	48.71	0.85965	0.27481	17	1	82.3282	0.265464	1.28387
							PBANKA_041680-1076	S							0.999391	33.4545	0.00217436	0.659451
							PBANKA_041680-1077	T							0.999209	35.5469	0.00217436	0.659451
							PBANKA_041680-52	S							1	72.5642	0.0431914	0.569197
							PBANKA_041680-806	T	0.499958	0	39.22	0.81946	0.38514	1	0.779509	97.2781	0.00294399	0.326522
							PBANKA_041680-809	S	0.987612	22.6599	39.22	0.097731	0.0093202	3	0.986113	18.5229	0.159635	2.06945
							PBANKA_041680-926	S							1	47.5678	0.186428	1.02331
PBANKA_041710	conserved protein, unknown function	-0.818193	0.00894054
PBANKA_041720	conserved Plasmodium protein, unknown function						PBANKA_041720-187	S							0.977351	17.5015	0.113949	0.86814
PBANKA_041730	adapter-related protein, putative						PBANKA_041730-1029	S	0.972768	15.5303	34.6	32.242	4.4073e-25	8	0.967597	14.7974	0.586498	0.990686
							PBANKA_041730-1033	S	0.999915	40.9793	34.6	4.0377	5.2232e-06	2	0.999985	48.1725	0.286668	1.10842
							PBANKA_041730-1054	S							0.999207	31.0237	0.996773	1.11381
							PBANKA_041730-1082	S							0.999805	37.0923	0.962389	0.924984
							PBANKA_041730-1106	S	1	77.4546	55.54				0.999999	59.1931	0.00192185	0.366854
							PBANKA_041730-537	T	0.922518	10.7581	38.54	0.14662	0.055936	7	0.992771	21.3774	0.219977	0.616641
							PBANKA_041730-539	S	0.999979	46.8814	38.54	0.50044	0.30092	7	0.99928	31.4249	0.0742793	1.1607
							PBANKA_041730-770	S	0.498204	0	103.4
							PBANKA_041730-771	S	0.847648	10.4885	103.4	0.10928	0.011563	1
							PBANKA_041730-773	S							0.834877	10.0556	0.388559	1.13073
							PBANKA_041730-775	S							0.756254	6.11455	0.147806	1.27633
							PBANKA_041730-782	S	0.499829	0	103.4
							PBANKA_041730-783	S	0.499829	0	103.4
							PBANKA_041730-951	S	0.999971	48.4352	29.89	0.73555	0.47144	2	0.999303	31.6854	0.478845	0.905634
PBANKA_041740	GTPase activating protein, putative			0.53978	0.34566	2
PBANKA_041750	60S ribosomal protein L32, putative	-1.71063	1.97e-08	0.37418	0.26637	14
PBANKA_041760	LCCL domain-containing protein			0.83877	0.21056	18
PBANKA_041770	alpha tubulin 1	1.28841	1.6e-05	0.52611	0.41748	428	PBANKA_041770-337	T	0.571787	1.2558	22.74
							PBANKA_041770-340	T	0.959459	13.7413	22.74
PBANKA_041780	conserved Plasmodium protein, unknown function			0.11351	0.010461	1
PBANKA_041790	conserved Plasmodium protein, unknown function						PBANKA_041790-145	S	0.999995	52.9096	34.83	0.73124	0.43495	6
							PBANKA_041790-149	S	0.894958	9.78267	34.83
							PBANKA_041790-156	S	0.926098	10.9807	53.15	1.1723	0.032785	1
							PBANKA_041790-157	T	0.909638	10.4885	53.15	0.68208	0.43268	2
							PBANKA_041790-166	S	0.999997	57.1533	53.15
							PBANKA_041790-347	S	1	161.704	52.82	0.57555	0.35742	4
							PBANKA_041790-395	S	0.993323	22.2213	29.83
							PBANKA_041790-436	T							0.992709	24.3524	0.45523	1.34304
							PBANKA_041790-595	T	0.998231	27.6079	30.51	0.72436	0.49426	14
							PBANKA_041790-598	S	0.489328	0	30.51
							PBANKA_041790-599	S	0.481901	0	30.51
							PBANKA_041790-739	S							0.902231	13.1749	0.327036	1.36179
							PBANKA_041790-762	T							0.999997	56.478	0.602976	1.05446
							PBANKA_041790-765	T							0.999914	40.6724	0.911709	1.05446
							PBANKA_041790-870	S	1	83.6484	34.96	1.0394	0.22925	10
							PBANKA_041790-879	S	0.996794	29.999	26.79	1.3626	0.035921	4
							PBANKA_041790-883	S	0.454932	0	26.79
							PBANKA_041790-884	S	0.454932	0	26.79
PBANKA_041800	DEAD/DEAH helicase, putative	-0.702663	0.0149194	0.71069	0.44969	33	PBANKA_041800-1957	S	1	108.766	31.67	1.2872	0.013156	9	1	55.8855	0.865996	1.09429
PBANKA_041820	Rab7, putative	1.41825	0.00065025	0.69658	0.33124	43	PBANKA_041820-72	S							1	80.1019	0.510873	0.952307
PBANKA_041830	retrieval receptor for endoplasmic reticulum membrane proteins, putative			0.67051	0.46917	19
PBANKA_050110	early transcripted membrane protein			0.52882	0.34328	7
PBANKA_050120	up-regulated in infective sporozoites	-1.87527	0.00115831
PBANKA_050130	DNA polymerase delta catalytic subunit, putative			0.1593	0.079704	2
PBANKA_050160	golgi re-assembly stacking protein, putative;with=GeneDB:PF3D7_1017300 (GRASP)						PBANKA_050160-345	S							0.876828	8.69955	0.876451	1.04881
PBANKA_050170	phosphomannomutase, putative			0.66225	0.48995	19
PBANKA_050190	conserved Plasmodium protein, unknown function	-0.839687	0.00505348				PBANKA_050190-71	S							0.984134	17.9433	0.27996	1.1952
PBANKA_050200	conserved Plasmodium protein, unknown function						PBANKA_050200-114	S							0.990538	20.1988	4.62839e-07	0.139226
							PBANKA_050200-333	S							0.98401	19.0457	0.274473	1.15829
							PBANKA_050200-349	S							0.976699	16.2255	0.0115121	1.04446
							PBANKA_050200-68	T							0.951998	12.9738	0.147198	1.37173
							PBANKA_050200-69	T							0.877445	8.54887	0.30423	0.809723
PBANKA_050220	26s proteasome subunit p55, putative						PBANKA_050220-11	S	0.999997	54.9734	27.45	0.65662	0.45013	12	0.999996	53.5873	0.767846	0.967948
							PBANKA_050220-14	S	0.985872	18.4589	27.45	0.18004	0.10383	7	0.999981	47.2497	0.722161	0.855892
PBANKA_050250	serine/threonine protein phosphatase, putative						PBANKA_050250-1008	S	0.999061	30.2697	43.93	0.94945	0.26922	16	0.999981	47.1554	0.0100841	1.19665
							PBANKA_050250-1017	S							0.806064	6.23658	0.560309	1.64775
							PBANKA_050250-1023	S	0.999156	32.7918	23.48	0.74752	0.44805	10
							PBANKA_050250-1027	T	0.563261	1.10511	23.48
							PBANKA_050250-1034	S	0.999999	60.3061	23.48
							PBANKA_050250-1072	S	1	145.185	28.61	1.0868	0.20795	19	1	112.437	0.985164	0.894096
							PBANKA_050250-1111	S	1	108.143	26.26	0.96249	0.22941	38	0.999988	49.3845	0.975297	1.18181
							PBANKA_050250-1855	S							1	120.106	0.304517	0.831622
							PBANKA_050250-2006	S	0.999973	45.681	45	0.86938	0.37933	3	0.998433	30.5641	0.64593	0.926589
							PBANKA_050250-445	S	1	151.488	52.28	0.8892	0.34028	19	1	102.171	0.277646	0.929161
							PBANKA_050250-927	T	0.999996	53.8693	24.19	1.1646	0.021619	1
							PBANKA_050250-978	S							0.9943	22.1769	0.141115	0.812112
							PBANKA_050250-982	S							0.999997	55.5323	0.780293	1.06807
PBANKA_050280	conserved Plasmodium protein, unknown function	-0.986763	0.000214531				PBANKA_050280-285	S	0.5	0	17.42	0.096516	0.0086992	1	0.829629	7.00855	0.775392	1.01501
							PBANKA_050280-287	S	0.5	0	17.42	0.096516	0.0086992	1	0.861001	7.9214	0.819136	1.26444
							PBANKA_050280-618	S							0.999471	32.7598	0.147684	1.14731
PBANKA_050290	conserved Plasmodium protein, unknown function	-1.58961	1.42e-07
PBANKA_050300	conserved Plasmodium protein, unknown function						PBANKA_050300-239	S	1	91.2345	31.79	0.55236	0.37093	7	1	79.5654	0.287052	1.08975
PBANKA_050320	eukaryotic translation initiation factor subunit eIF2A, putative						PBANKA_050320-1149	S							0.999958	46.92	0.00282575	0.940827
							PBANKA_050320-1764	T	0.232219	0.454449	20.69
							PBANKA_050320-1768	T	0.462946	0	20.69
							PBANKA_050320-1769	S	0.86265	8.59185	20.69	0.56503	0.49107	1
							PBANKA_050320-1770	S	0.332473	0	20.69
							PBANKA_050320-1879	T	0.900266	10.9986	63.21	0.53629	0.31007	1
							PBANKA_050320-1883	S	1	81.3829	63.21	0.52123	0.31298	29	1	79.1316	0.0353736	0.917004
							PBANKA_050320-513	S							0.999828	37.6714	0.87673	1.00104
							PBANKA_050320-864	S	0.935121	11.5876	35.49	0.14761	0.024992	1	0.930839	11.2908	0.730225	1.14512
							PBANKA_050320-865	T	0.895731	9.34064	35.49	0.084039	0.010878	1
							PBANKA_050320-896	S	0.999692	35.1138	42.54	0.18262	0.05524	16	1	67.7021	0.53637	0.989657
							PBANKA_050320-901	T	0.850679	7.55644	42.54	0.48732	0.27591	3
PBANKA_050330	conserved Plasmodium protein, unknown function						PBANKA_050330-1115	S							0.999985	48.2618	0.426404	1.45902
							PBANKA_050330-1135	S	0.5	0	56.07	1.4324	0.022251	1	0.968995	9.95597	0.0342862	0.828458
							PBANKA_050330-1136	S	0.99988	39.2146	56.07	0.90531	0.14832	23	0.957588	13.5414	0.183649	0.623625
							PBANKA_050330-1207	S	1	65.0985	33.51	0.94856	0.24445	37	1	67.4287	0.987875	1.37078
							PBANKA_050330-1212	S	0.878937	8.60946	33.51	0.69543	0.29736	1
							PBANKA_050330-149	S	0.894069	9.34064	20.4	0.66554	0.49065	1
							PBANKA_050330-151	S	0.850008	7.69008	20.4	0.65349	0.48961	1	0.984935	19.6094	0.842227	1.16352
							PBANKA_050330-194	S	0.915956	10.3737	50.69	0.91811	0.30002	5	0.998611	28.5704	0.840232	1.28298
							PBANKA_050330-197	T	1	69.3673	50.69	1.0351	0.1722	6	0.999998	58.4667	0.620902	1.08222
							PBANKA_050330-332	S	1	91.1353	16.64	1.0384	0.22828	15	1	73.3948	0.799207	0.724472
							PBANKA_050330-446	S	1	124.881	44.79	1.123	0.16129	14	1	77.2028	0.330195	0.858566
							PBANKA_050330-494	S	1	48.8461	43.45	0.9535	0.21226	41	1	77.993	0.184586	0.856931
							PBANKA_050330-571	S							0.909879	10.1772	0.777891	0.900314
							PBANKA_050330-64	S	0.969	14.9496	30.68	0.92113	0.24887	6
							PBANKA_050330-66	S	0.973575	15.6635	30.68	1.0451	0.16852	4	0.982484	17.4888	0.171452	0.579447
							PBANKA_050330-660	T	0.5	0	33.97	0.77356	0.49647	2
							PBANKA_050330-661	S	0.99974	35.8493	33.97	0.99295	0.31578	2	0.996725	24.8484	0.0152914	1.21672
							PBANKA_050330-666	T	1	76.7772	33.97	0.92372	0.2759	23
							PBANKA_050330-714	S	1	197.152	66.81	0.92375	0.2731	16	1	65.0384	0.784337	1.03168
							PBANKA_050330-782	S	0.999991	50.532	23.83	0.47943	0.2966	8	0.974986	15.9079	0.00236514	0.799129
							PBANKA_050330-786	S							0.999927	41.2718	0.00236514	0.658276
							PBANKA_050330-832	S							0.999823	37.524	0.0424267	1.00208
							PBANKA_050330-987	S	1	75.5895	28.15	0.9494	0.19035	4	1	148.409	0.546165	1.0299
PBANKA_050350	conserved Plasmodium protein, unknown function						PBANKA_050350-123	S							0.888261	14.0072	0.0324351	0.979421
							PBANKA_050350-1322	S							0.796256	35.1561	0.0562244	1.60103
							PBANKA_050350-203	T	0.861329	7.93184	46.07	0.44351	0.31863	2
							PBANKA_050350-205	S	0.735252	4.43608	46.07	0.67019	0.38084	2
PBANKA_050360	60S ribosomal protein L30e, putative						PBANKA_050360-106	T							0.999997	55.9294	0.253221	0.772711
PBANKA_050380	conserved Plasmodium protein, unknown function						PBANKA_050380-125	S	1	101.128	68.34	0.88105	0.23688	46	1	118.547	0.497204	0.977047
							PBANKA_050380-160	S							0.999934	41.829	0.137471	0.941314
							PBANKA_050380-568	S							1	100.376	0.0581241	0.830758
							PBANKA_050380-63	S							1	107.688	0.0175408	0.630252
							PBANKA_050380-735	S	1	87.2809	42.65	0.72473	0.49192	3	1	96.3964	0.0659366	0.775662
							PBANKA_050380-741	T	1	14.7431	42.65	0.47805	0.35112	10
							PBANKA_050380-766	T							0.983975	18.5296	0.847241	0.580855
							PBANKA_050380-774	S							0.9451	13.0322	0.183756	0.439216
							PBANKA_050380-863	S							1	74.5094	0.715017	1.01977
PBANKA_050400	tRNA methyltransferase, putative	-0.957219	0.000581557
PBANKA_050420	large subunit rRNA processing RRM protein, putative	-1.13182	0.000544166
PBANKA_050430	flagellar outer arm dynein-associated protein, putative			0.12588	0.025972	7
PBANKA_050440	conserved Plasmodium protein, unknown function	-0.771808	0.00242067				PBANKA_050440-2	S							0.999914	40.6654	0.330394	0.747036
							PBANKA_050440-612	S							0.825328	6.74402	0.969826	1.0367
							PBANKA_050440-613	T							0.905636	9.82148	0.395749	1.45751
							PBANKA_050440-74	Y							1	78.1489	0.0125793	1.13112
							PBANKA_050440-747	T	0.5	0	22.73	1.2782	0.068541	4
							PBANKA_050440-748	S	0.993886	22.1103	22.73	1.1783	0.042536	10	0.980148	16.9349	0.00145979	0.856484
							PBANKA_050440-847	S	0.999378	32.484	43.51				0.983792	18.1117	0.669205	1.27522
PBANKA_050450	cytoplasmic dynein intermediate chain, putative						PBANKA_050450-111	S							1	92.611	0.0288697	0.43152
							PBANKA_050450-120	S	1	97.769	30.23	0.72157	0.4781	12	1	78.0658	0.633724	1.02794
							PBANKA_050450-240	S							0.868411	8.19507	0.774941	0.719966
							PBANKA_050450-242	S	1	72.2061	30.24				1	73.6317	0.26213	0.962928
							PBANKA_050450-3	S	1	152.12	57.35	0.30085	0.15293	4	1	93.8509	0.247973	1.17202
PBANKA_050460	S-adenosyl-L-methionine-dependent methyltransferase, putative	-1.0109	0.000324358
PBANKA_050490	conserved Plasmodium protein, unknown function	-0.732715	0.0118204				PBANKA_050490-1109	S	0.999773	36.4452	32.78	0.60476	0.42372	3	0.896556	9.37914	0.130648	0.875999
							PBANKA_050490-718	T							0.999992	50.833	0.959048	1.11169
							PBANKA_050490-951	T							0.952304	13.0033	0.0907559	0.630471
							PBANKA_050490-956	S	0.999889	39.5564	41.95	0.83788	0.31907	1	0.999903	40.2871	0.861382	0.777949
PBANKA_050510	ADP-ribosylation factor, putative (ARF1)						PBANKA_050510-62	S	1	65.4221	46.91	0.53554	0.35414	11	0.999996	54.4573	0.209134	0.852192
PBANKA_050530	conserved Plasmodium protein, unknown function						PBANKA_050530-1197	T	0.476122	0	56.2				0.817561	9.52433	0.000915566	0.107507
							PBANKA_050530-1199	S	0.999995	53.6616	56.2	0.32919	0.00657	31	0.999022	30.5741	0.0252632	1.7972
							PBANKA_050530-1201	S	0.668438	6.05526	56.2
							PBANKA_050530-1477	Y							0.991138	68.4983	0.00142161	0.629596
PBANKA_050540	conserved Plasmodium protein, unknown function	-0.81508	0.00258223				PBANKA_050540-112	S							0.849321	7.51068	0.393568	0.947371
							PBANKA_050540-484	S	0.999978	46.6186	45.74	0.78408	0.4023	2	0.997857	26.6882	0.106985	0.84367
PBANKA_050560	endomembrane protein 70, putative						PBANKA_050560-291	T	1	131.447	57.01	0.063225	0.0019723	6
PBANKA_050570	RNA helicase, putative	-0.741515	0.00418582				PBANKA_050570-139	S							1	64.0441	0.0871892	0.9405
PBANKA_050580	deoxyribose-phosphate aldolase, putative	-0.8341	0.00294152	0.58097	0.46099	140
PBANKA_050590	conserved Plasmodium protein, unknown function	-1.02819	0.000585615
PBANKA_050600	conserved Plasmodium protein, unknown function						PBANKA_050600-1060	S							1	110.012	0.0997823	0.962428
							PBANKA_050600-362	S							0.979501	18.592	0.017302	1.10496
							PBANKA_050600-386	S							1	76.3974	0.205252	0.718097
							PBANKA_050600-588	S							0.998185	29.7782	0.225552	1.23799
							PBANKA_050600-955	S							0.998728	29.0567	0.164629	0.922902
							PBANKA_050600-970	S							1	125.97	0.444961	0.907362
PBANKA_050610	conserved Plasmodium protein, unknown function	-0.632965	0.00992405	0.45783	0.39742	52	PBANKA_050610-1152	S							0.933737	11.4979	0.67664	0.72951
							PBANKA_050610-1185	S	1	143.397	58.98	0.58749	0.40745	19	1	61.1117	0.209001	0.75891
							PBANKA_050610-1190	S	0.993837	22.0752	58.98	0.67381	0.44314	2	1	61.1117	0.927802	0.75891
							PBANKA_050610-1442	S							0.999994	56.6653	0.663892	1.03976
							PBANKA_050610-1485	S							1	71.5397	0.739562	1.84869
							PBANKA_050610-1488	S							1	71.5397	0.47363	0.572759
							PBANKA_050610-1502	S	0.999998	57.9319	43.5	0.60507	0.39894	17	0.999998	57.2645	0.694368	0.961928
							PBANKA_050610-229	S	1	76.7086	41.12	0.039381	0.00044921	14	0.999998	57.7955	0.12955	1.04717
							PBANKA_050610-246	S							0.976271	16.8682	0.226269	0.653609
							PBANKA_050610-287	S	0.997197	25.5132	76.57	0.54553	0.38058	38	0.998788	29.729	0.058607	0.960096
							PBANKA_050610-288	T	0.605749	3.30849	76.57	1.2275	0.14378	1
							PBANKA_050610-289	S	0.333333	0	76.57
							PBANKA_050610-650	T	1	130.931	25.29
							PBANKA_050610-757	S	1	63.0722	26.53	3	0.00010112	3	0.999999	59.7339	0.41807	1.00993
							PBANKA_050610-84	S							0.999414	32.317	0.132277	1.63637
PBANKA_050620	conserved Plasmodium protein, unknown function	-1.54355	7.63e-08
PBANKA_050630	conserved Plasmodium protein, unknown function	-1.27626	1.11e-05
PBANKA_050660	pre-mRNA splicing factor, putative						PBANKA_050660-188	S	0.999972	45.4653	21.3	0.6619	0.45545	1
							PBANKA_050660-116	S	1	100.32	29.71	0.79097	0.49572	5	1	180.107	0.0781625	0.860055
							PBANKA_050660-209	S	1	88.6655	14.06	0.75825	0.4903	1	0.999997	57.3641	0.050501	0.845572
							PBANKA_050660-212	S	0.978198	16.5193	14.06	0.75825	0.4903	1	0.999969	45.1332	0.276497	1.02048
							PBANKA_050660-217	S							0.999887	38.6905	0.153247	1.2367
							PBANKA_050660-332	S							0.99994	42.2775	0.325758	0.845279
							PBANKA_050660-334	S							0.999799	36.9768	0.325758	0.845279
							PBANKA_050660-356	S	1	63.9045	40.42	0.76017	0.24668	38	1	92.8971	0.964235	0.938872
PBANKA_050670	citrate synthase, mitochondrial precursor, putative			0.21898	0.05661	29
PBANKA_050680	conserved Plasmodium protein, unknown function						PBANKA_050680-36	S							0.915907	10.3709	0.163584	0.887457
							PBANKA_050680-481	S							1	96.3792	0.0899776	0.990686
							PBANKA_050680-667	S							1	65.4382	0.587117	1.13249
							PBANKA_050680-671	S							1	65.4382	0.587117	1.13249
PBANKA_050690	conserved Plasmodium protein, unknown function	0.718505	0.0173106	0.77182	0.48452	7	PBANKA_050690-9	S							1	59.1984	0.89859	1.69261
PBANKA_050730	dynein heavy chain, putative	0.844423	0.00699843	0.34704	0.30834	17	PBANKA_050730-1252	S	0.998115	27.2396	18.2
							PBANKA_050730-1530	T	0.969474	15.0204	70.22	0.80499	0.44277	7	0.999557	10.5513	0.525332	1.15849
							PBANKA_050730-1533	S	0.999998	57.4553	70.22	0.82783	0.43508	17	0.999835	37.8121	0.855308	1.16534
							PBANKA_050730-1550	S	0.999995	54.0433	44.8
							PBANKA_050730-1581	T	1	141.139	40.06	0.8176	0.26474	15	0.993959	22.1624	0.960364	1.2008
							PBANKA_050730-1591	S	0.930898	11.7843	25.27	0.3947	0.34736	1	1	64.7678	0.775936	0.874633
							PBANKA_050730-1596	S							0.999971	46.5145	8.31526e-05	0.903596
							PBANKA_050730-1602	S	1	120.008	25.27	0.64406	0.44134	7	0.999991	50.4015	0.550742	1.03742
							PBANKA_050730-1874	S	1	80.2826	25.35				1	69.5226	0.00350064	1.03419
							PBANKA_050730-2777	S							1	114.266	0.373895	1.64947
							PBANKA_050730-3368	S							0.936727	11.7062	0.699137	0.811549
							PBANKA_050730-4251	S							0.999765	36.2813	0.387388	1.22095
							PBANKA_050730-4256	S							0.999999	61.5755	0.00622974	1.22095
							PBANKA_050730-4278	S							0.999976	41.3629	0.623897	1.45902
PBANKA_050740	orotidine-monophosphate-decarboxylase, putative			0.36636	0.18446	2
PBANKA_050780	conserved Plasmodium protein, unknown function						PBANKA_050780-174	S	0.333333	0	44.02
							PBANKA_050780-175	S	0.464427	0	44.02
							PBANKA_050780-176	S	0.985861	21.4444	44.02
							PBANKA_050780-267	S							1	137.727	0.200459	1.04247
							PBANKA_050780-30	S							0.998963	29.8378	0.10167	0.956939
PBANKA_050810	chromodomain-helicase-DNA-binding protein 1, putative (CHD1)						PBANKA_050810-1579	S							0.794544	24.6464	0.544067	1.05519
							PBANKA_050810-1580	S	0.472501	0	28.21
							PBANKA_050810-1583	S	0.975126	16.6218	28.21	0.18557	0.065897	2	0.826056	6.9718	0.45293	1.11188
							PBANKA_050810-2008	S							1	85.7377	0.680327	1.37841
							PBANKA_050810-2243	T	0.765472	8.14765	37.23
							PBANKA_050810-2244	S	0.681159	6.30705	37.23	0.51904	0.4404	1
							PBANKA_050810-2250	T	1	78.5337	37.23	0.50701	0.38174	10	0.999738	35.8212	0.459387	1.17936
							PBANKA_050810-2319	S	1	105.787	64.99	0.71626	0.41368	26	0.999999	59.3135	0.124927	0.950659
							PBANKA_050810-2375	S	0.999462	33.4679	32.83	0.57355	0.40468	10	0.978667	17.5205	0.378948	0.637723
							PBANKA_050810-2376	S	0.326387	0	32.83	0.63801	0.40551	1	0.970481	16.7984	0.12368	0.82402
							PBANKA_050810-2377	S	0.326387	0	32.83
							PBANKA_050810-2378	T	0.925426	10.9807	32.83	3.8023	7.2715e-08	2	0.874176	11.4397	0.667514	0.667112
							PBANKA_050810-327	S	0.999976	46.1449	38.73
							PBANKA_050810-691	S							1	63.7224	0.552817	1.14611
							PBANKA_050810-724	S	0.999998	56.8376	47.72	1.6908	0.008564	8	1	74.2306	0.0859292	0.661357
							PBANKA_050810-744	S	1	84.8235	59.46	1.1543	0.16466	3
							PBANKA_050810-774	T	1	53.5458	35.17	0.68056	0.47346	9	0.962219	16.4881	0.906789	1.11304
PBANKA_050820	conserved Plasmodium protein, unknown function	-1.01098	0.000539238
PBANKA_050830	conserved Plasmodium protein, unknown function	-0.678409	0.00533409				PBANKA_050830-1030	S	0.999717	35.4793	37.7				0.998205	27.4506	0.956396	0.932872
							PBANKA_050830-130	T	0.349052	0	18.98
							PBANKA_050830-131	S	0.853646	8.57224	18.98	0.73255	0.48125	1
							PBANKA_050830-132	T							0.817228	7.69285	0.0409547	1.95748
							PBANKA_050830-134	S							0.912196	7.8393	0.0631301	1.76632
							PBANKA_050830-168	S							0.999999	60.2501	0.40992	0.810425
							PBANKA_050830-171	S							0.999996	53.9071	0.00264937	0.53262
							PBANKA_050830-174	S							0.971013	16.0977	0.824789	1.12916
							PBANKA_050830-175	T							0.905982	13.873	0.431881	4.15832
							PBANKA_050830-191	S							1	83.9663	0.286774	0.683494
							PBANKA_050830-215	S							0.976587	17.5843	0.178142	0.639603
							PBANKA_050830-36	S							0.999959	41.8391	1.30399e-05	0.422189
							PBANKA_050830-367	S							0.999931	41.6216	0.36376	0.387294
							PBANKA_050830-386	S	1	117.02	44.11	1.1008	0.19575	8	1	147.639	0.718058	1.02847
							PBANKA_050830-391	S	1	94.1009	44.11	0.85267	0.33091	2	1	147.639	0.248752	1.09486
							PBANKA_050830-449	S	0.5	0	45.13				1	118.507	0.000874254	0.501736
							PBANKA_050830-450	S	0.999987	48.9641	45.13	0.98041	0.16205	35	1	118.507	0.000874254	0.795398
							PBANKA_050830-481	S							1	67.1397	0.608476	0.791549
							PBANKA_050830-503	S							0.985309	18.2652	0.0453953	1.17202
							PBANKA_050830-505	T							0.958713	13.6587	0.00833692	0.775931
							PBANKA_050830-547	T	0.61941	2.11522	42.38	0.84537	0.28482	2	1	79.4251	0.000306989	0.370759
							PBANKA_050830-549	T	0.997341	25.742	42.38	0.82742	0.28009	16	1	86.7769	0.0435746	0.890076
							PBANKA_050830-557	T							1	61.4963	0.000812436	1.20497
							PBANKA_050830-710	S							1	94.0926	0.019722	0.631126
							PBANKA_050830-849	S							1	77.1793	0.659047	1.3696
							PBANKA_050830-871	S							0.904729	11.1383	0.386039	1.6144
							PBANKA_050830-878	S							0.989013	24.2206	0.00736057	0.35595
PBANKA_050850	conserved Plasmodium protein, unknown function			0.47757	0.44031	6
PBANKA_050860	conserved Plasmodium protein, unknown function	-0.631379	0.0227277				PBANKA_050860-108	S	0.982182	17.4369	15.27
							PBANKA_050860-109	S	0.499846	0	15.27
							PBANKA_050860-261	S	0.905846	9.84123	28.85	0.49164	0.4007	1	0.987853	19.1047	0.136335	1.02847
							PBANKA_050860-263	T	0.934393	11.5358	28.85	0.34339	0.18776	2
							PBANKA_050860-318	S							1	101.026	0.0125655	1.31997
							PBANKA_050860-76	S	1	80.16	33.35	0.67029	0.3441	11	1	65.7614	0.412113	1.18366
							PBANKA_050860-97	S	1	84.1179	27.89	0.67029	0.49451	12	0.999999	61.5645	0.897389	1.37769
PBANKA_050870	conserved Plasmodium protein, unknown function	-1.02437	0.000341602
PBANKA_050920	formin 2, putative						PBANKA_050920-229	S	1	78.5381	20.45				1	67.1532	0.610199	1.15869
							PBANKA_050920-253	S	1	108.925	27.55	0.015415	9.2232e-07	13	0.999997	54.5874	0.418992	1.24207
							PBANKA_050920-375	S	1	121.899	60.98	0.076705	0.0049019	2	1	43.2407	0.649905	1.10363
							PBANKA_050920-379	S							1	43.2407	0.668353	1.00121
							PBANKA_050920-477	S	0.999999	62.1792	35.18	0.68572	0.41354	2	1	94.5693	0.804753	0.632878
							PBANKA_050920-481	S							1	94.5693	0.567902	0.878126
							PBANKA_050920-493	S							0.850959	9.24667	0.146313	1.24186
							PBANKA_050920-494	S							0.995641	23.5871	0.0281598	1.32961
							PBANKA_050920-769	S	0.984808	20.4071	39.95	0.77655	0.4457	6
							PBANKA_050920-771	S	0.953141	14.735	39.95	1.6879	0.015022	4
PBANKA_050930	glucosamine--fructose-6-phosphate aminotransferase, putative						PBANKA_050930-193	S							0.80835	7.55078	0.392252	0.97925
PBANKA_050970	conserved Plasmodium protein, unknown function						PBANKA_050970-109	T	0.865789	8.09626	13.18
							PBANKA_050970-110	S	0.5	0	13.18	0.85732	0.35156	3
							PBANKA_050970-1825	S	0.999924	41.1914	51.46
							PBANKA_050970-2178	S							0.989472	20.2211	0.450179	0.753928
							PBANKA_050970-2915	S	0.919659	10.5876	13.06
PBANKA_051000	conserved Plasmodium protein, unknown function			0.49581	0.37513	4
PBANKA_051010	conserved Plasmodium protein, unknown function						PBANKA_051010-1044	S	1	124.219	33	1.0922	0.1528	4	1	74.9873	0.169016	0.62395
							PBANKA_051010-16	S							0.846567	7.84832	0.343046	0.543367
							PBANKA_051010-164	S							0.993769	22.0276	0.117383	1.76724
							PBANKA_051010-228	S							1	83.1372	0.180282	0.900627
PBANKA_051020	conserved Plasmodium protein, unknown function						PBANKA_051020-166	S	1	116.921	35.63	0.54632	0.37143	29	1	101.882	0.505698	0.894251
							PBANKA_051020-176	T	0.537306	0.649282	35.63	0.43733	0.31117	1	0.998422	79.6842	0.99257	0.845573
							PBANKA_051020-185	T	0.463874	0	26.67	0.69963	0.44869	6	1	80.0318	0.076511	1.03222
							PBANKA_051020-188	T	0.808152	6.50909	26.67	0.72064	0.46316	1	0.987936	19.1325	0.770272	1.2937
							PBANKA_051020-190	S	0.998362	27.9426	26.67	0.3001	0.13008	21	1	67.9766	0.782822	2.04947
							PBANKA_051020-46	S							0.999999	58.3147	0.155878	0.902501
PBANKA_051070	conserved Plasmodium protein, unknown function	-0.762032	0.00501975
PBANKA_051080	conserved Plasmodium protein, unknown function	-0.742558	0.00447851				PBANKA_051080-273	S							0.999994	52.5713	0.943083	1.2031
							PBANKA_051080-597	S	0.976773	16.238	30.46				0.999984	47.9856	0.742359	1.30858
							PBANKA_051080-635	S							0.999999	58.6682	0.816353	0.671053
PBANKA_051090	40S ribosomal protein S2B, putative						PBANKA_051090-222	T							0.99489	26.6125	0.660001	0.845865
							PBANKA_051090-233	T	0.988189	19.2255	25.59
PBANKA_051120	small subunit rRNA processing stabilizing factor, putative	-0.769309	0.00583232				PBANKA_051120-402	S	1	85.4947	46.04	0.69871	0.27116	11	1	290.575	0.732909	0.879955
PBANKA_051140	merozoite capping protein 1, putative	-0.627089	0.0218026
PBANKA_051150	DNA-directed RNA polymerase II, putative	1.11763	0.0093214
PBANKA_051190	60S ribosomal protein L3, putative						PBANKA_051190-13	S	1	104.435	42.33	0.15065	0.030766	18	1	86.0142	0.869389	0.695562
							PBANKA_051190-349	S	0.99997	45.2027	22.99	0.71677	0.48608	5	1	86.756	0.342621	0.994297
							PBANKA_051190-352	S	0.999999	59.709	22.99	0.78822	0.44619	3	1	86.756	0.507457	0.893476
PBANKA_051200	DHHC-type zinc finger protein, putative	0.741207	0.0177648				PBANKA_051200-276	T							1	63.7137	0.745624	1.04464
PBANKA_051220	protoporphyrinogen oxidase	-0.955867	0.000610897				PBANKA_051220-312	S	1	138.901	56.79	0.81968	0.42717	2	1	175.481	0.195402	1.24014
							PBANKA_051220-321	S	1	163.71	56.79	0.84501	0.3231	8	1	85.2085	0.64902	1.01238
PBANKA_051230	zinc finger, C3HC4 type, putative	1.10533	0.00137316
PBANKA_051240	nucleolar preribosomal assembly protein, putative	-0.77508	0.00487811
PBANKA_051250	nucleolar preribosomal assembly protein, putative						PBANKA_051250-2	S	1	103.026	55.75	1.229	0.07223	15	1	72.7437	0.233386	1.1113
PBANKA_051260	conserved Plasmodium protein, unknown function	-2.068	7.97e-13				PBANKA_051260-333	T	0.878508	8.59196	57.77	1.1535	0.18631	1
							PBANKA_051260-335	S	0.977353	16.3504	57.77	1.6049	0.0033504	9
							PBANKA_051260-458	S							0.998347	27.8096	0.30466	0.859757
PBANKA_051270	conserved Plasmodium protein, unknown function						PBANKA_051270-13	S	1	150.669	50.65	0.59137	0.39994	38	1	86.685	0.0287915	1.4889
							PBANKA_051270-48	S	1	111.483	70.7	0.78621	0.34865	92	1	75.437	0.0082232	0.615999
							PBANKA_051270-51	S	0.846982	7.45008	70.7	0.47519	0.31976	5
							PBANKA_051270-70	S	1	138.486	71.15	0.93734	0.17254	30
							PBANKA_051270-77	S							0.99998	47.0118	0.168266	1.54141
							PBANKA_051270-88	S							0.992119	21.0068	0.358803	1.63722
PBANKA_051280	merozoite TRAP-like protein, putative	1.33706	1.05e-05
PBANKA_051300	conserved Plasmodium protein, unknown function						PBANKA_051300-253	T							0.796263	7.7474	0.908806	1.02758
							PBANKA_051300-28	S	0.899579	9.98682	40.76	0.70171	0.24691	4	0.999987	50.2816	0.0167456	6.2941
							PBANKA_051300-31	T	0.961636	13.991	40.76	0.73926	0.32986	7	1	67.7392	0.323666	2.88186
							PBANKA_051300-32	T	0.997473	25.9787	40.76	0.88605	0.22909	27	1	73.8898	0.730771	1.67568
							PBANKA_051300-46	S	1	136.961	33.39	0.96706	0.19796	59	1	92.8004	0.521581	0.779976
PBANKA_051310	conserved Plasmodium protein, unknown function	-0.774209	0.00465244
PBANKA_051320	conserved Plasmodium protein, unknown function	-0.89519	0.00133807	0.29346	0.19493	2
PBANKA_051330	conserved Plasmodium protein, unknown function	-0.695618	0.0076407
PBANKA_051340	conserved Plasmodium protein, unknown function	-0.939221	0.00210916				PBANKA_051340-65	S	1	116.259	58.38	0.47916	0.31065	29	1	76.7338	0.056477	0.897355
PBANKA_051360	adenosine deaminase, putative	0.986802	0.0074423	0.5734	0.40866	51
PBANKA_051390	conserved Plasmodium protein, unknown function						PBANKA_051390-1031	T	1	88.4533	37.41	0.65564	0.46851	24	0.999999	64.6036	0.92989	1.27346
							PBANKA_051390-1035	T	0.426399	0	37.41
PBANKA_051400	transcription factor, putative						PBANKA_051400-25	S	1	106.793	38.65	0.39467	0.25839	40	1	94.4498	0.936395	1.19189
PBANKA_051410	pre-mRNA-splicing factor ATP-dependent RNA helicase PRP22, putative;with=GeneDB:PF3D7_1030100 (PRP22)						PBANKA_051410-399	S	1	167.868	59.1	0.12849	0.019354	8	1	176.188	0.0141651	0.80399
PBANKA_051420	conserved Plasmodium protein, unknown function						PBANKA_051420-283	S	0.848706	7.48969	32.03	0.8525	0.48287	5
							PBANKA_051420-285	S	0.949544	14.1206	32.03	0.74273	0.45539	1	0.978326	19.2886	0.922226	0.922103
PBANKA_051450	26S proteasome subunit, putative			1.1932	0.093111	3
PBANKA_051460	glycoprotease, putative						PBANKA_051460-342	S							1	91.9612	0.378071	1.32823
PBANKA_051490	28 kDa ookinete surface protein (P28)						PBANKA_051490-39	S	1	68.4592	40.27	0.92002	0.30277	19	1	68.2518	0.161019	1.24703
							PBANKA_051490-57	T	0.999992	51.1182	29.78	0.49414	0.32412	1
PBANKA_051500	25 kDa ookinete surface antigen precursor (P25)						PBANKA_051500-155	T							0.999945	42.5917	0.932078	1.12818
							PBANKA_051500-39	S	1	102.357	51.3	0.69836	0.49629	44	1	67.2517	0.0230188	1.22837
PBANKA_051530	conserved Plasmodium protein, unknown function						PBANKA_051530-150	S							1	90.9131	0.615896	0.521594
							PBANKA_051530-178	S	0.949495	12.7416	16.73	0.67412	0.49288	1	0.900801	9.58123	0.108228	1.08391
							PBANKA_051530-179	S	0.999709	35.3606	16.73	0.67577	0.46093	18	0.996101	24.0739	0.139531	0.757465
							PBANKA_051530-190	S	1	77.4546	50.27	1.0872	0.11899	4	1	66.0588	0.616663	1.11845
							PBANKA_051530-226	S							1	55.8995	0.646562	0.616853
							PBANKA_051530-252	S							0.99922	32.3802	0.0214468	0.429878
							PBANKA_051530-290	S							0.857374	7.88645	0.428697	0.918117
							PBANKA_051530-353	S							1	96.6404	0.191389	1.41323
							PBANKA_051530-395	S	1	28.4617	55.63	0.81307	0.29588	27	1	95.5927	0.95203	1.08805
							PBANKA_051530-446	S	1	139.731	47.48	0.84031	0.42125	5	1	107.166	0.188996	1.58118
							PBANKA_051530-505	S							1	65.8527	0.0066695	0.493458
							PBANKA_051530-508	S							1	66.1173	0.0066695	0.493458
							PBANKA_051530-53	S	0.845324	7.37599	29.73	0.48451	0.31644	1	0.974107	15.7542	0.801223	1.10191
							PBANKA_051530-55	S	0.999092	30.4169	29.73	0.76755	0.45998	13	0.997169	23.5954	0.0112882	1.13387
							PBANKA_051530-581	S							0.961237	16.304	0.267001	1.18181
							PBANKA_051530-635	S							0.912382	11.0625	0.550541	1.31768
							PBANKA_051530-680	S	1	96.6043	54.21	0.61422	0.35924	9
PBANKA_051540	conserved Plasmodium protein, unknown function	-0.782443	0.00596815	0.71684	0.17273	1	PBANKA_051540-645	T							0.99992	41.6982	0.429463	0.569592
							PBANKA_051540-87	T	1	96.0151	38.73	0.6456	0.42221	10
PBANKA_051570	conserved Plasmodium protein, unknown function			0.78792	0.25827	2
PBANKA_051580	conserved Plasmodium protein, unknown function	-1.31225	1.01e-05
PBANKA_051590	mRNA-decapping enzyme subunit 1, putative (DCP1)	-0.935715	0.000518635	0.61468	0.39039	3	PBANKA_051590-100	S	1	73.1738	38.23	0.63628	0.38942	1
							PBANKA_051590-107	S	0.981816	17.3238	38.23	0.92216	0.32634	6
							PBANKA_051590-110	S	1	71.6986	38.23	0.42895	0.3857	16
							PBANKA_051590-407	S	1	110.176	46.35	0.77529	0.33282	10	1	130.771	0.435223	1.04174
							PBANKA_051590-423	S	0.993255	21.681	60.04	0.3758	0.2081	11	0.9432	12.2026	0.529629	1.01678
							PBANKA_051590-425	S	0.869399	8.23366	60.04	0.35036	0.16781	2	0.952894	13.0598	0.28778	2.12874
							PBANKA_051590-429	S	1	74.7723	60.04	0.65735	0.45718	7	1	84.9431	0.612486	0.790041
							PBANKA_051590-452	S	0.973121	15.5877	53.95	0.65201	0.46967	6
							PBANKA_051590-459	S	0.988886	19.4967	53.95	0.54049	0.41964	8
							PBANKA_051590-551	S							0.93091	11.2951	0.225129	1.65979
							PBANKA_051590-553	S							0.978024	16.4845	0.644223	0.591315
							PBANKA_051590-56	S	0.999887	39.4533	60.68	0.65099	0.41472	1
							PBANKA_051590-573	S	1	40.2184	51.7	0.25386	0.00996	40	1	92.1777	0.316789	0.951154
							PBANKA_051590-596	S	1	47.4689	53.96	0.75077	0.33823	16	1	60.9184	0.625617	0.932872
							PBANKA_051590-673	S	1	67.8994	30.71	0.55259	0.42679	14	1	60.6346	0.760866	0.946222
							PBANKA_051590-720	S							0.983544	18.0402	0.131169	1.07326
							PBANKA_051590-723	S	0.841574	7.47819	31.52	1.0591	0.15377	1	0.963169	14.3071	0.00138602	0.440579
							PBANKA_051590-725	S	0.994391	22.867	31.52	0.71014	0.47335	7
							PBANKA_051590-74	S	0.488782	0	30.18
							PBANKA_051590-753	S	0.999986	48.6288	42.4	0.94808	0.33218	27	0.999891	39.8093	0.572888	0.887919
							PBANKA_051590-755	S	0.990358	20.1161	42.4	0.74018	0.28099	4
							PBANKA_051590-81	T	0.984483	19.189	30.18	0.65292	0.45337	4
							PBANKA_051590-817	S	1	40.2184	58.86	0.51957	0.39439	29	1	109.048	0.551544	1.08598
							PBANKA_051590-843	S							1	152.939	0.143856	0.848802
							PBANKA_051590-895	S							0.895814	9.81588	0.126193	1.01431
							PBANKA_051590-905	S							0.998333	30.8286	0.00547148	0.499826
PBANKA_051600	conserved Plasmodium protein, unknown function						PBANKA_051600-67	T	0.90469	9.78267	24.99	0.61903	0.39179	3	0.894732	48.1115	0.0487787	1.65864
							PBANKA_051600-68	S	0.788856	5.74396	24.99	0.96733	0.30339	1	0.998121	29.8091	0.0113292	0.647745
							PBANKA_051600-70	S							0.999791	34.4192	0.478845	0.683968
PBANKA_051630	DER1-like protein, putative			20.634	2.3345e-21	1
PBANKA_051650	conserved Plasmodium protein, unknown function	-0.819591	0.00432441				PBANKA_051650-209	S	0.93996	11.9498	22.57	0.54722	0.33783	1
							PBANKA_051650-210	S	0.99948	35.8493	22.57	0.82782	0.29605	1
							PBANKA_051650-213	S	0.333333	0	22.57
							PBANKA_051650-338	S							0.998301	27.1311	0.050067	1.2142
PBANKA_051660	leucine-rich repeat protein 8, putative			0.71967	0.47052	3
PBANKA_051670	RNA polymerase II-associated protein 1, putative						PBANKA_051670-69	S							1	101.956	0.929954	0.777816
PBANKA_051690	S-adenosylmethionine decarboxylase, putative	-0.818983	0.00169877
PBANKA_051700	early transcribed membrane protein (ETRAMP)	0.873157	0.00432658				PBANKA_051700-153	S	0.691095	3.49749	19.26	0.96274	0.12348	1
							PBANKA_051700-155	S							0.877536	8.55255	0.115457	1.13367
							PBANKA_051700-161	S							1	69.1013	0.0545009	1.13367
							PBANKA_051700-192	S	0.587756	1.56772	50.6	0.88886	0.43202	1
							PBANKA_051700-194	S	0.992086	21.0056	50.6	0.63686	0.49625	7	0.98967	20.3256	0.0124924	0.933033
							PBANKA_051700-196	T	0.801004	9.78267	50.6	0.46293	0.30601	1
PBANKA_051710	conserved Plasmodium protein, unknown function						PBANKA_051710-17	S	0.645602	7.37599	54.9
							PBANKA_051710-18	S	0.498796	0	54.9
							PBANKA_051710-19	S	0.994105	22.6559	54.9				0.992849	22.2926	0.57326	1.8
							PBANKA_051710-21	S	0.999454	35.9607	54.9
PBANKA_051720	haloacid dehalogenase-like hydrolase, putative			0.5468	0.47315	14
PBANKA_051730	conserved Plasmodium protein, unknown function						PBANKA_051730-656	S	0.999319	31.6663	50.4				1	80.5385	0.000437208	0.622771
							PBANKA_051730-667	T	1	143.54	27.56
PBANKA_051740	myb2 transcription factor, putative (Myb2)	-1.12939	0.000154513	0.20777	0.084163	1	PBANKA_051740-261	S	1	88.2678	40.29	0.89405	0.22633	20	0.999986	47.7545	0.144004	0.696164
PBANKA_051750	bromodomain protein, putative						PBANKA_051750-222	S	0.999971	48.3898	29.03
							PBANKA_051750-226	T	0.850626	7.55644	29.03				0.997241	25.5803	0.674818	1.07252
							PBANKA_051750-241	S	1	95.2928	29.24	0.23735	0.10985	12	1	73.2844	0.373245	2.11917
							PBANKA_051750-244	S	0.907954	10.9282	93.07	0.7513	0.44864	8	0.878656	8.35075	0.263368	1.32661
							PBANKA_051750-246	S	0.545401	0	93.07				0.991974	18.0711	0.255805	0.471393
							PBANKA_051750-457	S							0.925848	34.5894	0.323736	1.12662
							PBANKA_051750-483	S							0.999989	51.021	0.0884307	1.11729
PBANKA_051760	plasmepsin VII, putative			1.0672	0.19076	1
PBANKA_051770	ubiquitin-conjugating enzyme, putative	1.22359	0.0135809	0.21251	0.057774	4
PBANKA_051780	Sec1 family protein, putative						PBANKA_051780-292	T							0.960885	14.679	0.311812	0.783633
							PBANKA_051780-492	T	0.839965	7.20114	76.21	0.69409	0.45327	35	0.869251	8.26729	0.00875908	1.1607
							PBANKA_051780-494	S	0.734559	4.48407	76.21	0.62955	0.47011	5	0.819666	6.78693	0.00551818	1.26707
							PBANKA_051780-498	S	0.309998	0	76.21
							PBANKA_051780-500	S	0.309998	0	76.21
PBANKA_051810	conserved Plasmodium protein, unknown function						PBANKA_051810-133	S							1	128.212	0.385452	0.457074
							PBANKA_051810-141	S	0.933002	11.4382	36.03	0.92734	0.27616	4	0.823948	7.8151	0.317667	0.946713
							PBANKA_051810-142	S	0.989476	19.7323	36.03	0.81407	0.21676	21	0.985103	18.3231	0.780161	0.783633
							PBANKA_051810-183	S	1	78.003	42.74	0.91237	0.27203	26	1	80.3561	0.000135656	0.437997
							PBANKA_051810-229	S	0.99979	36.7825	30.42	0.65839	0.48918	8	0.998376	27.8874	0.702463	0.645281
							PBANKA_051810-231	S	0.999538	33.3562	30.42	0.61546	0.45737	5	0.999933	41.759	0.0762336	0.919391
							PBANKA_051810-253	S							1	88.3707	0.000814743	0.370258
							PBANKA_051810-293	T	1	49.5868	31.37	0.52726	0.45772	8
							PBANKA_051810-347	S							0.999825	37.5824	0.00223233	0.220107
PBANKA_051820	flavoprotein subunit of succinate dehydrogenase, putative	1.61984	7.17e-06	0.81025	0.17152	36
PBANKA_051830	conserved Plasmodium protein, unknown function						PBANKA_051830-1348	S							0.856702	9.00248	0.0859803	0.159099
							PBANKA_051830-394	T	0.499982	0	39.75
							PBANKA_051830-396	S	0.499982	0	39.75
							PBANKA_051830-620	S							1	69.8052	0.0985098	1.22179
							PBANKA_051830-884	S	0.999814	37.306	36.92	0.31236	0.15898	4
							PBANKA_051830-921	S							0.999754	36.9972	0.0698268	1.01238
							PBANKA_051830-987	T							0.962237	15.4607	0.764988	0.916686
PBANKA_051870	methionine -- tRNA ligase, putative			0.56608	0.48473	64
PBANKA_051880	tRNA pseudouridine synthase D, putative						PBANKA_051880-409	S							0.999748	36.0258	0.29003	0.701736
PBANKA_051930	conserved Plasmodium protein, unknown function	1.18857	0.00837139
PBANKA_051970	conserved Plasmodium protein, unknown function						PBANKA_051970-62	S	0.999935	41.8851	52.83	1.0385	0.24163	5	0.999992	50.9431	0.124668	0.771372
PBANKA_051980	acetyl-CoA transporter, putative			0.38949	0.17987	1
PBANKA_051990	conserved Plasmodium protein, unknown function	-0.700645	0.00846124	0.7429	0.41007	17	PBANKA_051990-133	S	1	80.5352	32.41	0.47644	0.32777	8
							PBANKA_051990-1421	S							0.902448	5.60356	0.119672	0.824162
							PBANKA_051990-156	T	0.499997	0	46.27	0.35987	0.16058	1
							PBANKA_051990-157	S	0.983462	17.7426	46.27	1.3906	0.070719	1
							PBANKA_051990-174	T	0.880943	8.6954	52.44	0.12827	0.016612	1
							PBANKA_051990-181	S	0.999966	44.6635	52.44	0.445	0.30754	9	0.956824	16.1506	0.487928	1.01413
							PBANKA_051990-211	S							0.988844	19.508	0.253755	0.944092
							PBANKA_051990-230	S	1	135.713	40.05	0.13419	0.032656	1	1	107.654	0.666989	1.30586
							PBANKA_051990-245	S	0.976252	19.1497	36.64	0.43641	0.27519	4	0.942788	11.6732	0.00164869	0.0982033
							PBANKA_051990-246	S	0.475486	0	36.64				0.898247	9.17269	0.0983675	0.908306
							PBANKA_051990-247	S	0.928998	11.7115	36.64	0.70192	0.47663	4	0.837351	6.07491	0.0475039	7.48239
							PBANKA_051990-320	S	0.496258	0	41.01
							PBANKA_051990-321	T	0.496258	0	41.01
							PBANKA_051990-329	S	0.783782	8.93947	41.01	0.0036158	8.4376e-10	1
							PBANKA_051990-331	S	0.757962	8.35955	41.01	0.068826	0.0073164	1
							PBANKA_051990-332	T	0.300405	0	41.01
							PBANKA_051990-377	S	0.498769	0	39.04
							PBANKA_051990-378	T	0.498769	0	39.04
							PBANKA_051990-384	S	0.999998	59.661	39.04	0.962	0.1029	1	1	89.1412	0.476793	0.67748
							PBANKA_051990-398	S	1	81.8567	36.81	0.27812	0.097193	12	0.990484	21.096	0.210989	1.11903
							PBANKA_051990-486	S	1	69.9377	37.45				0.999996	55.0669	0.267107	0.909094
							PBANKA_051990-500	S							1	71.5134	0.000176535	0.203353
							PBANKA_051990-633	T	0.495932	0	14.29	0.011257	4.8223e-07	1
							PBANKA_051990-634	S	0.982492	17.5117	14.29	0.031469	0.0001916	1	0.946495	12.7461	0.561459	1.39668
							PBANKA_051990-673	T	0.775396	5.58155	61.74
							PBANKA_051990-675	S	0.999998	56.517	61.74	0.63675	0.47514	6	0.999929	41.5092	0.413188	1.13682
							PBANKA_051990-710	S	0.999492	32.9381	52.29
PBANKA_052000	pyruvate kinase 2, putative	1.7195	0.000364698	0.31461	0.17289	2
PBANKA_052020	ADP/ATP transporter on adenylate translocase, putative	1.27829	8.43e-05	0.78611	0.18498	68
PBANKA_052040	dynamin, putative	0.978031	0.00221176	0.68126	0.47544	2
PBANKA_052050	DNA repair helicase rad25, putative						PBANKA_052050-843	T	0.999867	38.7627	55.6	0.85419	0.3245	13
PBANKA_052060	enhancer of rudimentary homolog, putative			0.49465	0.34629	10
PBANKA_052070	conserved Plasmodium protein, unknown function						PBANKA_052070-213	S							1	82.1364	0.0423341	0.748461
PBANKA_052090	antigen UB05, putative	1.05158	0.00298931
PBANKA_052100	GDP dissociation inhibitor, putative						PBANKA_052100-250	S							0.999999	59.2737	0.309024	1.05482
PBANKA_052130	zinc finger protein, putative	-1.59884	6.38e-08				PBANKA_052130-1036	S							0.99716	25.5778	0.834291	1.48195
							PBANKA_052130-1114	S							0.928561	35.7126	0.756595	0.825592
							PBANKA_052130-1125	S							1	56.7894	0.875452	1.00069
							PBANKA_052130-1860	S							0.999999	64.7113	0.0516259	0.919551
							PBANKA_052130-1969	S							0.99966	36.9536	0.797498	1.62085
							PBANKA_052130-2391	S							0.999976	46.1964	0.00898776	1.14235
							PBANKA_052130-2393	T							0.999756	36.1396	0.667393	1.14235
							PBANKA_052130-2764	S							0.999991	50.6007	0.853713	1.0299
							PBANKA_052130-407	S	1	152.337	37.39				1	78.5456	0.00675382	1.01361
							PBANKA_052130-756	S	0.701362	3.70836	30.13				0.998814	29.2524	0.0670974	0.911301
							PBANKA_052130-777	S							0.9346	11.5911	0.252829	0.875846
PBANKA_052140	RIO-like serine/threonine kinase, putative	-1.63981	5.67e-08				PBANKA_052140-472	S							0.999999	60.5201	0.354622	1.41152
PBANKA_052150	conserved Plasmodium protein, unknown function						PBANKA_052150-207	T	0.5	0	34.29
							PBANKA_052150-210	S	0.999491	32.9311	34.29				0.998109	27.231	0.00706138	0.415955
							PBANKA_052150-604	T	0.999998	56.9171	32.65	0.74141	0.47572	8	0.999994	52.1902	0.0137451	0.840751
							PBANKA_052150-714	S							0.967666	23.8749	0.0669739	0.796778
PBANKA_052170	transcription factor with AP2 domain, putative (ApiAP2)						PBANKA_052170-1036	S							0.956216	14.6181	0.603722	0.772175
							PBANKA_052170-1205	S							0.990548	22.9667	0.285204	1.24315
							PBANKA_052170-1208	S							0.866344	8.04817	0.249953	1.20957
							PBANKA_052170-1351	S	1	50.0003	20.73	0.52645	0.39499	8
							PBANKA_052170-1438	S							0.989016	20.0848	0.229531	0.769637
							PBANKA_052170-1688	S	1	60.6623	35.34	0.9987	0.16692	2	1	77.0427	0.61021	0.871608
							PBANKA_052170-1844	S							1	28.6473	0.250036	0.958932
							PBANKA_052170-1919	S	1	120.414	70.79	0.80092	0.37257	5	1	81.3674	0.273972	0.888997
							PBANKA_052170-2058	S							0.999722	35.5542	0.0816103	1.12019
							PBANKA_052170-2144	S	0.926426	12.0975	43.94				0.996577	26.3335	0.654657	1.89081
							PBANKA_052170-2147	S	0.499865	0	43.94				0.999555	31.6976	0.106202	1.17752
							PBANKA_052170-397	S							0.956749	7.34098	0.366554	1.4103
							PBANKA_052170-401	S							0.999569	30.6466	0.366554	1.4103
							PBANKA_052170-646	S							0.969298	14.9929	0.45895	0.591726
							PBANKA_052170-687	T							0.973971	16.8277	0.70994	1.57762
PBANKA_052190	conserved Plasmodium protein, unknown function	-0.725124	0.0103933
PBANKA_052200	conserved Plasmodium protein, unknown function						PBANKA_052200-28	S							0.959751	25.7127	0.212116	1.06032
							PBANKA_052200-353	S							0.999808	37.1634	0.134226	0.985208
							PBANKA_052200-379	S	0.999994	52.1372	37.96	0.056697	0.0043066	3	0.999982	47.8045	0.00980483	0.684324
PBANKA_052210	conserved Plasmodium protein, unknown function	-0.949402	0.000855954
PBANKA_052240	steroid dehydrogenase, putative			0.030107	0.00016814	3
PBANKA_052260	erythrocyte membrane-associated antigen, putative						PBANKA_052260-1018	S	0.999996	54.4067	50.6	0.097461	0.0047055	1	0.958728	13.6604	0.107246	1.34443
							PBANKA_052260-1020	S	0.5	0	50.6	0.32575	0.13362	1
							PBANKA_052260-1238	S							0.99887	29.8102	0.32382	1.03383
							PBANKA_052260-1285	S	0.999921	41.0356	23.27	0.0001863	9.9783e-23	1	0.999529	33.361	0.143346	1.25745
							PBANKA_052260-1308	S	0.99996	43.9525	27.84	0.39797	0.21786	4	0.999997	55.86	0.387356	0.837697
							PBANKA_052260-1326	S							0.999898	39.9137	0.175074	0.823448
							PBANKA_052260-1348	S	1	176.16	47.86	0.29087	0.10697	11	1	116.061	0.0505295	1.24207
							PBANKA_052260-1938	S	0.999965	44.8924	20.96	0.53589	0.35923	9
							PBANKA_052260-1944	S	0.828108	6.83093	20.96	0.93161	0.27008	2
							PBANKA_052260-2156	S	0.999986	48.7924	14.91	0.18357	0.064739	5
							PBANKA_052260-2355	S							0.999978	46.5669	0.513541	1.06198
							PBANKA_052260-64	S	1	97.9363	22.84	0.78531	0.49264	4
PBANKA_052270	alpha tubulin 2	1.14261	0.000110205	0.2817	0.18285	136	PBANKA_052270-287	S	0.854482	7.69008	27.27	0.5252	0.28553	2
							PBANKA_052270-289	S	0.843231	7.35229	27.27	0.58784	0.31533	1
PBANKA_052280	40S ribosomal protein S19, putative	-0.795366	0.00358051	0.39854	0.26635	87	PBANKA_052280-6	T							1	34.2644	0.0669353	1.03724
PBANKA_052290	pre-mRNA-splicing helicase BRR2, putative;with=GeneDB:PF3D7_0422500 (BRR2)						PBANKA_052290-102	S	1	134.091	41.2	0.42968	0.27135	15
							PBANKA_052290-17	S	1	80.5352	54.59	0.59617	0.43337	21	1	67.0795	0.0315688	0.896422
PBANKA_052310	eukaryotic initiation factor, putative			0.32277	0.14524	5
PBANKA_052390	glideosome associated protein with multiple membrane spans 2, putative;with=GeneDB:PF3D7_0423500 (GAPM2)	1.1695	5.54e-05	0.79143	0.28421	13	PBANKA_052390-271	S	1	161.499	31.49	0.83087	0.2653	29	1	96.0963	0.173123	1.28945
							PBANKA_052390-306	S							0.998221	27.4944	0.168181	1.52838
							PBANKA_052390-322	Y							0.967177	26.7437	0.430614	1.15549
							PBANKA_052390-327	S	0.999993	53.3966	32.84	0.88695	0.37356	33	0.95442	13.0226	3.36129e-05	0.0835802
							PBANKA_052390-33	S							0.951963	13.2229	7.43518e-07	47.7701
							PBANKA_052390-338	T	0.242962	0	32.84
							PBANKA_052390-358	S	1	105.652	36.64	0.81367	0.33519	20	0.999999	59.698	0.494729	0.939522
PBANKA_052400	conserved Plasmodium protein, unknown function						PBANKA_052400-1028	S	0.998537	28.3428	58.6	0.67474	0.43025	11	0.999945	42.6334	0.148515	1.22243
							PBANKA_052400-171	S	1	124.958	27.89	0.57242	0.44015	32	1	79.4832	0.066601	1.43271
							PBANKA_052400-187	S	0.5	0	27.89
							PBANKA_052400-26	T							0.999971	45.4081	0.346209	0.98078
							PBANKA_052400-615	S	1	83.0472	51.87	0.8164	0.28702	2	1	78.6898	0.388977	0.920666
							PBANKA_052400-770	T	0.668633	4.96007	58.49
							PBANKA_052400-780	T	0.5	0	58.49	0.85273	0.35784	2
							PBANKA_052400-783	S	1	93.721	58.49	0.61978	0.47115	42	1	70.364	0.182441	1.00958
PBANKA_052420	early transcribed membrane protein (SEP2)						PBANKA_052420-135	S	0.744787	8.01632	32.6	0.29382	0.13923	1
							PBANKA_052420-136	S	0.287581	0	32.6
							PBANKA_052420-137	S	0.287581	0	32.6
PBANKA_052480	early transcribed membrane protein			1.1022	0.02073	6
PBANKA_060050	XPA binding protein 1, putative	-1.29435	1.35e-05				PBANKA_060050-157	S	0.994602	22.6546	16.94	0.62173	0.48521	3	0.994237	22.3688	0.000907084	1.61931
							PBANKA_060050-160	S	0.5	0	16.94	1.5766	0.0080367	1
							PBANKA_060050-454	S	1	120.673	25.86
							PBANKA_060050-77	S	0.999999	61.3341	45.68	0.56839	0.34873	17	0.99963	34.6755	0.330077	1.25658
							PBANKA_060050-79	T	0.899508	9.51939	45.68	0.8793	0.37774	1	0.982673	17.5678	0.542578	1.02972
PBANKA_060060	NIMA related kinase 3	-0.926182	0.000780933
PBANKA_060070	conserved Plasmodium protein, unknown function	-1.30179	4.66e-05
PBANKA_060080	cytochrome c oxidase assembly protein, putative						PBANKA_060080-140	S	1	108.925	36.14	0.55024	0.38856	14	1	92.0147	0.00310164	0.662618
PBANKA_060090	conserved Plasmodium protein, unknown function						PBANKA_060090-53	S	0.999988	49.3481	48.8	0.23297	0.072477	1	0.998751	29.2444	0.00110491	0.385677
							PBANKA_060090-55	S							0.969456	17.5713	0.405524	1.58502
							PBANKA_060090-57	T	0.767792	5.62953	48.8	2.8989	4.7891e-05	1
							PBANKA_060090-58	S	0.845216	7.39045	48.8				0.973233	15.608	0.895979	0.942132
PBANKA_060110	mitochondrial phosphate carrier protein, putative			0.58969	0.48059	19
PBANKA_060120	dynein heavy chain, putative						PBANKA_060120-5205	S							0.998398	17.9988	0.871181	1.00626
							PBANKA_060120-92	S							1	86.6747	0.0474195	0.866336
PBANKA_060130							PBANKA_060130-1932	S	0.999993	51.4394	56.54	1.175	0.21292	5
PBANKA_060150	conserved Plasmodium protein, unknown function	-1.15956	5.22e-05
PBANKA_060160	conserved protein, unknown function						PBANKA_060160-1173	S	0.926108	10.9807	56.61	0.55262	0.46259	26	1	113.856	0.00809824	2.20687
							PBANKA_060160-1174	S	0.999953	43.3004	56.61	0.59523	0.40642	31	1	113.856	0.00809824	1.68588
							PBANKA_060160-1188	S	1	170.259	41.18	0.782	0.41224	87	1	89.1091	0.440559	1.0173
							PBANKA_060160-1311	S	0.999966	44.6602	29.76	0.2678	0.15741	16	0.999997	56.043	0.00104953	1.53044
							PBANKA_060160-1317	S	0.907407	9.91224	29.76
							PBANKA_060160-1324	S	0.99932	32.484	38.34	0.87451	0.3039	2	0.999928	42.0098	0.0123805	0.679361
							PBANKA_060160-1326	S	0.874526	10.9807	44.83	0.533	0.48276	1	0.857115	25.6974	0.0182548	5.0903
							PBANKA_060160-1327	S	0.567699	1.24241	44.83	1.081	0.13461	1	0.884955	10.6762	0.146507	1.27854
							PBANKA_060160-1328	T	0.958195	13.991	38.34	0.95859	0.076473	5
							PBANKA_060160-1335	S	0.53853	0.648982	25	1.2269	0.071401	1
							PBANKA_060160-1337	S	0.74048	6.0206	25	1.1223	0.11196	1
							PBANKA_060160-1339	S	0.74048	6.0206	25	1.1734	0.089993	2
							PBANKA_060160-1340	S	0.771279	5.55775	25	1.1481	0.10001	1	0.978974	16.8596	0.429537	0.920507
							PBANKA_060160-1386	S	1	64.308	47.11	0.51408	0.35058	5	1	80.6731	0.69455	0.883009
							PBANKA_060160-1392	S							0.99995	39.7835	0.864376	1.35261
							PBANKA_060160-1409	S	1	88.2678	25.04	1.3966	0.013347	2	1	104.593	0.388139	0.7285
							PBANKA_060160-1422	T	0.5	0	27.62
							PBANKA_060160-1424	S	0.902111	9.64528	27.62
							PBANKA_060160-1461	T	0.69556	6.59863	56.83	0.10752	0.013871	1	1	89.2284	0.0140883	1.50629
							PBANKA_060160-1467	S	1	71.6986	56.83	0.6795	0.45807	12	0.999999	58.9591	0.0504331	2.07233
							PBANKA_060160-1469	T	0.715933	4.73441	56.83	0.75256	0.25185	3
							PBANKA_060160-263	S	0.998906	29.605	50.37	1.9317	0.0046531	6	0.999996	32.7491	0.220287	1.51756
							PBANKA_060160-267	S	1	74.5218	50.37	0.91514	0.23029	31	1	65.6856	0.626721	1.33955
							PBANKA_060160-389	S							0.999997	54.7837	0.604959	1.21041
							PBANKA_060160-402	S	1	92.0822	41.34	0.63234	0.40857	11	1	103.881	0.989065	0.935462
							PBANKA_060160-819	S	0.5	0	46.19	0.098936	0.0089939	1
							PBANKA_060160-822	S	0.999985	48.1907	46.19	0.63185	0.4436	27	1	84.5516	0.453134	1.36604
PBANKA_060170	conserved Plasmodium protein, unknown function	-1.4053	1.33e-06				PBANKA_060170-380	S	1	117.354	26.62				1	129.368	0.0225616	0.938384
PBANKA_060190	high mobility group protein, putative (HMGB1)	-0.825744	0.00374911	0.67697	0.31044	18	PBANKA_060190-35	S	0.999034	30.1447	35.25	0.90617	0.34558	2	0.999963	44.376	0.530224	1.14294
PBANKA_060200	origin recognition complex 1 protein, putative (ORC1)						PBANKA_060200-19	S	0.878937	8.60946	17.94	0.45066	0.32775	2
							PBANKA_060200-432	S							1	87.5388	0.33046	0.997404
							PBANKA_060200-567	S	0.999983	47.7991	55.12	0.6055	0.47479	4	0.999978	46.7043	0.273888	8.6969
PBANKA_060220	signal recognition particle SRP14, putative	-0.985801	0.00653192	1.0792	0.14717	3
PBANKA_060230	conserved Plasmodium protein, unknown function						PBANKA_060230-144	T	0.999988	49.146	48.46	1.5507	0.019024	15	0.986043	18.759	0.307126	0.725602
							PBANKA_060230-434	S	0.999061	30.2697	42.1
							PBANKA_060230-437	S	0.496429	0	42.1
							PBANKA_060230-440	S	1	65.2793	42.1	1.7259	0.0041802	2
							PBANKA_060230-450	S	0.499798	0	28.47				0.845869	8.05843	0.589707	1.13249
							PBANKA_060230-452	S	0.499798	0	28.47
PBANKA_060240	transporter, putative						PBANKA_060240-1019	S							0.990104	20.0097	0.16508	1.09962
							PBANKA_060240-614	S							1	52.4955	0.130719	1.5613
							PBANKA_060240-993	S	0.999798	36.9369	53.1	0.49064	0.26674	13
							PBANKA_060240-994	S	0.906024	9.84123	53.1	0.81331	0.4917	7
PBANKA_060250	conserved Plasmodium protein, unknown function	-1.44681	5.09e-07	0.15111	0.022191	1
PBANKA_060270	nucleosome assembly protein 1, putative;with=GeneDB:PF3D7_1203700 (NAPL)						PBANKA_060270-19	S	0.496029	0	36.19				0.981391	18.4061	0.113214	1.10497
							PBANKA_060270-20	S	0.496029	0	36.19				0.968215	14.9181	0.0324149	7.47202
							PBANKA_060270-237	S	1	76.318	34.02	0.74177	0.5	29	1	108.348	0.711062	1.69408
							PBANKA_060270-24	S	1	64.6663	36.19	0.74737	0.49892	8	0.999999	58.9204	0.861612	1.18838
							PBANKA_060270-33	S	0.999996	53.6673	22.72	1.5189	0.015591	5	0.99951	32.8581	0.50135	0.99775
PBANKA_060280	ubiquitin-conjugating enzyme e2, putative			0.67206	0.31834	13
PBANKA_060300	conserved Plasmodium protein, unknown function						PBANKA_060300-222	S							0.992265	22.1837	0.0865137	1.51152
							PBANKA_060300-43	S	1	69.2189	58.42	0.1253	0.020025	4	0.999997	55.3208	0.0519447	0.933518
PBANKA_060320	eukaryotic translation initiation factor 5a, putative;with=GeneDB:PF3D7_1204300 (EIF5A)						PBANKA_060320-15	S	0.780641	8.97066	55.1	0.82878	0.46994	1	0.976364	16.5354	0.160006	1.2928
							PBANKA_060320-2	S	0.999983	47.6778	55.1	0.46992	0.31064	104	0.999993	51.5514	0.177775	0.796917
							PBANKA_060320-6	T	0.935705	13.8489	55.1	0.24047	0.084011	4	0.996552	24.6057	0.470386	0.916686
							PBANKA_060320-7	Y							0.926793	10.4534	0.0160787	7.17013
PBANKA_060330	conserved Plasmodium protein, unknown function						PBANKA_060330-75	T							1	80.8468	0.195419	0.721214
PBANKA_060340	conserved Plasmodium protein, unknown function	-1.09534	2.72e-05
PBANKA_060390	conserved Plasmodium protein, unknown function	-0.811582	0.00126535
PBANKA_060410	conserved Plasmodium protein, unknown function						PBANKA_060410-550	S							0.973555	15.6602	0.79424	1.02456
							PBANKA_060410-592	S							0.994068	23.416	0.0330948	0.976031
PBANKA_060420	zinc finger protein, putative						PBANKA_060420-223	S	0.99999	50.3023	52.38	0.48433	0.2719	15	0.999996	53.8804	0.208832	1.00087
							PBANKA_060420-51	T							0.994669	25.3061	0.63455	0.787172
							PBANKA_060420-696	S	0.57012	2.02465	38.43				0.987625	19.8005	0.028774	0.93611
							PBANKA_060420-699	S							0.933639	12.6751	0.000644515	0.473056
							PBANKA_060420-700	T							0.984033	22.2991	0.00369985	1.48813
							PBANKA_060420-874	S	0.762589	8.19478	62.86	0.42946	0.24646	1
							PBANKA_060420-876	S	0.863284	8.04313	62.86	0.58543	0.48918	4	0.802563	10.8382	0.947716	0.781329
							PBANKA_060420-880	T	0.957976	17.0126	62.86	0.84102	0.37802	3
							PBANKA_060420-884	S	0.949861	15.8057	62.86	0.022573	1.8205e-05	3	0.998042	27.7815	0.472594	0.75119
							PBANKA_060420-886	T	0.976714	16.4177	62.86	0.21892	0.071971	2
PBANKA_060430	conserved Plasmodium protein, unknown function						PBANKA_060430-10	T							0.959823	17.244	0.471736	0.812535
							PBANKA_060430-105	S							0.7998	15.5017	0.193538	0.572263
							PBANKA_060430-109	T	0.71432	5.06891	45.41	1.5184	0.010818	2	0.800267	8.06829	0.189724	0.617709
							PBANKA_060430-115	S	0.963426	14.2214	45.41	0.67791	0.32329	9	0.991013	21.233	0.523773	0.217374
							PBANKA_060430-12	S							0.856736	8.12171	0.656742	0.933033
							PBANKA_060430-121	T	0.303075	0	45.41
							PBANKA_060430-14	T							0.913789	8.37485	0.0980474	0.468055
							PBANKA_060430-16	S							0.995006	22.0448	0.359894	1.2008
							PBANKA_060430-276	S							0.987671	19.0369	0.0728065	1.35379
PBANKA_060450	conserved Plasmodium protein, unknown function	-1.14143	1.07e-05				PBANKA_060450-2030	S							0.975531	16.4482	0.626258	0.940175
PBANKA_060460	conserved protein, unknown function	-1.03792	0.000237693	0.71511	0.43727	7	PBANKA_060460-12	S	1	119.98	76.4	0.82009	0.316	5	1	76.6272	0.879832	0.708579
							PBANKA_060460-128	S							1	100.187	0.993952	1.1276
							PBANKA_060460-143	S							1	64.2439	0.616837	1.1
							PBANKA_060460-465	S							0.999931	41.5971	0.157075	0.734076
							PBANKA_060460-566	S							1	93.8061	0.895078	1.17426
							PBANKA_060460-569	S							0.999688	35.0634	0.642042	1.24552
							PBANKA_060460-61	S	1	82.2951	51.13	0.73892	0.42568	26	1	87.0238	0.313601	0.793746
							PBANKA_060460-613	S							1	78.8749	0.733861	2.40244
							PBANKA_060460-651	S							1	80.3749	0.0717833	0.948027
							PBANKA_060460-7	S							0.999998	56.3269	0.916301	0.708579
							PBANKA_060460-724	S							1	128.885	0.261235	0.818186
PBANKA_060480	eukaryotic translation initiation factor 3 subunit 8, putative						PBANKA_060480-521	S							0.881274	13.406	0.255259	3.2316
							PBANKA_060480-529	S							0.999462	32.7285	0.146455	1.58365
							PBANKA_060480-532	S	0.813458	7.33368	44.88	1.0545	0.12382	2	0.992302	21.1288	0.61857	0.889768
							PBANKA_060480-533	T	0.875104	8.49134	44.88	0.55328	0.3931	1	0.859657	10.6687	0.639483	0.833354
							PBANKA_060480-535	S	0.32983	0	44.88				0.799992	8.70324	0.000600373	0.136671
PBANKA_060490	conserved Plasmodium protein, unknown function	-0.836587	0.000723857
PBANKA_060510	Tat binding protein 1(TBP-1)-interacting protein, putative						PBANKA_060510-22	S							1	115.57	0.0624661	1.0087
PBANKA_060530	eukaryotic translation initiation factor 5, putative						PBANKA_060530-2	S							0.999829	37.6681	0.0165348	0.837407
							PBANKA_060530-398	S	1	113.057	56.85	0.0641	0.0018879	1
							PBANKA_060530-482	S	0.821071	6.61998	22.66	0.48312	0.44198	1
							PBANKA_060530-484	S	0.993309	21.7556	22.66	0.6343	0.44174	32	0.999992	45.9151	0.229547	0.739309
							PBANKA_060530-502	T	1	54.7073	43.86				1	70.8023	0.980275	0.664804
PBANKA_060540	conserved Plasmodium protein, unknown function						PBANKA_060540-63	S	0.94	11.9498	32.79	0.62133	0.42851	2	0.977617	16.4025	0.000126033	13.8298
							PBANKA_060540-64	S	0.997677	26.3299	32.79	0.57791	0.40947	20	0.999924	41.1662	0.140967	0.960761
							PBANKA_060540-77	S	0.920862	10.7004	32.23	0.88611	0.40334	1	0.967095	15.077	0.5638	1.12857
PBANKA_060550	conserved Plasmodium protein, unknown function						PBANKA_060550-335	S							1	50.5625	0.686177	0.990687
							PBANKA_060550-483	T							0.999984	48.0374	0.0800628	1.14671
PBANKA_060560	conserved Plasmodium protein, unknown function	-0.850151	0.000758207				PBANKA_060560-107	S							0.999998	58.0146	0.974822	1.33909
							PBANKA_060560-1580	S							1	108.446	0.296716	1.50342
							PBANKA_060560-1878	S	1	132.174	52.73	0.71562	0.41992	23	1	85.0613	0.431612	1.09145
							PBANKA_060560-1886	S							0.996298	24.2999	0.988198	1.70557
							PBANKA_060560-1983	S							0.988479	37.3452	0.105016	1.42208
							PBANKA_060560-2005	S							0.999998	55.4857	0.31896	1.05117
							PBANKA_060560-2095	S	1	102.003	54.97	0.85606	0.27361	19	1	80.0224	0.0610884	1.26641
							PBANKA_060560-2119	S							0.999311	88.2986	0.378061	0.749499
							PBANKA_060560-2142	S							1	89.1238	0.00454705	3.34499
							PBANKA_060560-2284	S	1	64.9886	35.86	0.93578	0.25765	10	1	97.2217	0.473656	0.977217
							PBANKA_060560-357	S							1	89.3516	0.0317869	1.14195
							PBANKA_060560-453	S	1	123.726	38.65	0.69081	0.47653	17	0.999999	62.9447	0.762416	1.05977
							PBANKA_060560-505	S	1	42.8333	39.93	0.61742	0.44778	20	1	131.664	0.10027	0.973498
							PBANKA_060560-83	T							1	80.0227	0.011048	0.953629
PBANKA_060570	small subunit rRNA processing factor, putative	-1.16475	5.9e-05				PBANKA_060570-25	S	1	82.9728	34.38	0.18339	0.038204	2
							PBANKA_060570-31	S	0.63958	5.34925	34.38	0.25492	0.092802	2
							PBANKA_060570-398	S	0.907814	9.93331	49.82	0.43038	0.33583	6	0.881684	8.72377	0.515909	0.887611
							PBANKA_060570-399	T	0.499997	0	49.82	0.63544	0.48234	1	0.845912	7.70617	0.793334	0.896578
							PBANKA_060570-566	S	0.333333	0	34.07	0.58574	0.44504	2	0.992517	19.1931	0.893743	0.626333
							PBANKA_060570-567	T	0.333333	0	34.07	0.80248	0.34169	1	0.941842	12.0063	0.323797	0.808601
							PBANKA_060570-570	S	0.999532	33.6702	34.07	0.042732	0.0003118	2	1	51.3109	0.0274968	0.799545
							PBANKA_060570-656	S							1	59.8998	0.0026601	0.654883
							PBANKA_060570-660	S							1	59.8998	0.0026601	0.654883
PBANKA_060590	conserved Plasmodium protein, unknown function	-0.830894	0.0111587				PBANKA_060590-106	S							0.972163	15.482	0.20956	0.961928
							PBANKA_060590-344	S	1	104.435	35.57	0.68305	0.39048	9	1	75.8194	0.00166632	0.631092
PBANKA_060620	blood stage antigen 41-3 precursor, putative			0.82317	0.20484	5
PBANKA_060630	conserved Plasmodium protein, unknown function						PBANKA_060630-437	S							1	58.1235	0.0643473	1.1706
PBANKA_060660	conserved Plasmodium protein, unknown function	-1.29032	1e-05	0.16492	0.094824	2	PBANKA_060660-403	S	0.999988	49.153	26.97	0.11029	0.013543	3	1	84.508	0.104391	0.926427
PBANKA_060680	mitochondrial ACP precursor, putative			0.31964	0.26352	3
PBANKA_060690	amino acid transporter, putative						PBANKA_060690-1155	S	0.985359	18.2801	26.68	1.8042	0.0015054	5
							PBANKA_060690-1173	T	0.999999	60.7637	28.45	0.080221	0.002906	1
							PBANKA_060690-1180	T	0.774678	11.6687	28.45
							PBANKA_060690-1195	S	0.999996	53.8693	38.94	0.2605	0.16222	2
							PBANKA_060690-1267	T							1	83.3094	0.0782807	0.905477
							PBANKA_060690-612	S	1	79.1833	34.23
							PBANKA_060690-725	S							1	99.5681	0.997446	1.07419
							PBANKA_060690-780	S	1	117.354	32.25	0.013852	2.7424e-06	2
							PBANKA_060690-904	S							1	66.3001	0.924278	1.01572
PBANKA_060700	conserved Plasmodium protein, unknown function						PBANKA_060700-220	S	0.999534	33.3664	28.34	0.85687	0.43961	1	0.989698	19.8316	0.373555	1.17487
PBANKA_060730	conserved Plasmodium protein, unknown function	-0.882118	0.00208171
PBANKA_060740	conserved Plasmodium protein, unknown function						PBANKA_060740-1068	T	0.992461	21.2513	9.82	0.07266	0.0038161	2
							PBANKA_060740-1072	T	0.997641	28.2976	9.82	0.113	0.015816	13	0.984183	16.6425	0.0221882	0.980269
							PBANKA_060740-1074	T	0.968961	14.9183	9.82	0.13496	0.027356	2
							PBANKA_060740-1076	S	0.995363	23.2869	9.82	0.097931	0.011503	10	0.998448	27.8769	0.705214	1.0073
							PBANKA_060740-1235	T	1	56.4946	39.71	0.61896	0.4779	73	1	84.4163	0.036442	1.23243
							PBANKA_060740-1337	S							0.943167	12.2021	0.107111	1.16716
							PBANKA_060740-1355	S							0.986296	21.2201	0.180181	1.04337
							PBANKA_060740-1385	S	1	96.6982	21.81	0.16982	0.036191	1	0.999994	54.6392	0.221386	1.07512
							PBANKA_060740-1391	S	0.864191	8.03803	21.81	0.40741	0.22739	11	0.998757	29.0485	0.0120969	0.604787
							PBANKA_060740-1393	S	0.333333	0	21.81	0.29249	0.13804	2
							PBANKA_060740-242	S	0.536955	1.2803	32.52	0.72979	0.2993	3
							PBANKA_060740-245	S	1	80.7775	29.83	0.54682	0.36675	22
							PBANKA_060740-249	S	0.754919	8.14765	29.83	0.35264	0.18834	1
							PBANKA_060740-252	S	0.484924	0	29.83				0.992159	21.2976	0.883909	1.37197
							PBANKA_060740-254	S	0.484924	0	29.83				0.959937	14.737	0.144558	0.832344
							PBANKA_060740-432	S	0.999951	44.7286	40.88	1.3831	0.020638	13	0.999795	27.1077	0.200459	1.16494
							PBANKA_060740-626	S							1	57.4459	0.0322992	0.523587
							PBANKA_060740-650	S	1	67.584	41.9	0.71033	0.39965	4	0.999945	42.5667	0.0643985	1.61217
PBANKA_060750	conserved Plasmodium protein, unknown function						PBANKA_060750-10	S	0.985532	18.3326	45.93	0.6599	0.42159	3
							PBANKA_060750-128	S							1	51.5662	0.782441	0.912091
							PBANKA_060750-13	S	0.998387	27.9175	45.93	0.46215	0.34727	2	0.999663	34.7168	0.727364	0.997404
PBANKA_060760	lsm7 homologue, putative	-0.831391	0.0136526
PBANKA_060770	zinc finger transcription factor, putative	-1.05268	8.53e-05				PBANKA_060770-1016	S							1	135.235	0.53646	1.36817
							PBANKA_060770-774	T	1	91.2345	32.34	0.56621	0.3944	4	1	109.421	0.00104047	0.887611
PBANKA_060780	conserved Plasmodium protein, unknown function						PBANKA_060780-356	S							1	75.6518	0.0998879	1.08222
							PBANKA_060780-461	S	1	104.588	46.18	0.35334	0.17525	1	1	76.6117	0.00909653	1.55563
							PBANKA_060780-487	T							0.99482	22.8344	0.259811	1.49019
							PBANKA_060780-492	S	0.964609	14.3546	20.62	0.16475	0.049259	1	0.920614	9.60867	0.368195	0.92723
							PBANKA_060780-495	S	0.852762	7.63613	45.54	8.1567	8.1991e-12	2	0.920614	11.3924	0.0249373	0.915733
							PBANKA_060780-497	S	0.968912	14.3518	45.54	2.6939	3.187e-05	10	0.954563	13.3132	0.0276282	1.83687
							PBANKA_060780-502	T	0.335063	0	45.54
							PBANKA_060780-524	S	0.332552	0	54.5
							PBANKA_060780-525	S	0.890036	9.57616	54.5	1.9236	0.004146	1
							PBANKA_060780-527	T	0.655052	7.55644	54.5	2.1631	0.0024609	1
PBANKA_060790	3',5'-cyclic-nucleotide phosphodiesterase, putative						PBANKA_060790-47	S							0.998781	29.139	0.258631	1.58887
							PBANKA_060790-49	T							0.999467	32.8285	0.0301306	0.596047
							PBANKA_060790-59	S	0.999999	61.0468	58.66	0.70342	0.48601	35
							PBANKA_060790-6	S							0.995121	25.9827	0.0643094	1.42949
							PBANKA_060790-609	S	1	79.5562	43.09	0.61719	0.49095	16
							PBANKA_060790-612	S	0.894631	9.36699	43.09
							PBANKA_060790-613	T	0.493137	0	43.09
							PBANKA_060790-62	S							1	78.9641	0.0158223	1.4889
							PBANKA_060790-66	S	0.484051	0	58.66
PBANKA_060830	ABC transporter, putative	0.937531	0.0187572
PBANKA_060850	SNARE protein, putative	-1.16004	3.72e-05				PBANKA_060850-2	S							0.992032	20.9556	0.590653	1.49174
PBANKA_060860	zinc finger protein, putative						PBANKA_060860-211	S	0.999987	48.9705	41.57	1.1005	0.11091	20	1	82.6105	0.0356515	0.913516
							PBANKA_060860-335	S	0.999986	48.5632	58.75	0.98328	0.18324	50	0.999817	37.3749	0.134181	1.19437
							PBANKA_060860-337	S	0.997742	26.4523	58.75	1.2734	0.046073	1
							PBANKA_060860-355	S	0.886792	11.9498	48.49	1.1155	0.21217	1
							PBANKA_060860-389	T	0.663041	2.94282	74.36	0.81026	0.45906	1
							PBANKA_060860-396	S	1	78.5207	74.36	0.8685	0.27227	26	0.999998	57.2707	0.839163	0.936922
							PBANKA_060860-454	T	0.499962	0	38.73	1.072	0.29654	1
							PBANKA_060860-455	S	0.992073	20.9752	38.73	0.70816	0.49034	8	0.970892	15.4355	0.606161	1.34164
							PBANKA_060860-460	S	1	119.22	38.73	0.9665	0.29993	26	1	93.9361	0.719539	0.575944
							PBANKA_060860-586	S	0.999999	58.6291	52.14	0.69771	0.49574	14
							PBANKA_060860-756	T	1	92.0822	42.52	0.68703	0.46717	19
							PBANKA_060860-769	T	0.999809	37.8885	8.37	1.4376	0.062857	2
PBANKA_060880	conserved Plasmodium protein, unknown function						PBANKA_060880-140	S	1	117.354	26.12	0.79782	0.27305	2	1	84.2973	0.146205	0.872968
							PBANKA_060880-78	S							1	76.457	0.153453	1.6529
PBANKA_060910	conserved Plasmodium protein, unknown function	-0.754158	0.00502502				PBANKA_060910-105	S							0.999984	49.235	0.249152	0.789766
							PBANKA_060910-1078	S							0.973481	15.6477	0.629739	1.19831
							PBANKA_060910-108	S							0.999978	46.6753	0.153022	1.05446
							PBANKA_060910-2	S	0.89851	9.47103	11.67	0.24062	0.087991	3
							PBANKA_060910-297	S							0.999958	44.0512	0.943248	0.954621
[truncated: 8,992 more rows]
