# Supplementary material for: Phosphoinositide Metabolism Links cGMP-Dependent Protein Kinase G to Essential Ca2+ Signals at Key Decision Points in the Life Cycle of Malaria Parasites
Source: PLoS Biol. 2014 Mar 4;12(3):e1001806. doi: 10.1371/journal.pbio.1001806 (PMC3942320; doi:10.1371/journal.pbio.1001806)
Supplement: Table S2 — Phosphorylation sites significantly regulated in the gcβ mutant and C2 experiments. The table displays the list of phosphorylation ratios for significantly regulated phosphorylated sites in the gcβ and the C2 experiments, respectively. Annotation from the Malaria Parasite Metabolic Pathway database is indicated. (XLSX) [file pbio.1001806.s008.xlsx]

## Sheet: Table S2
Gene ID	Annotation	Phosphorylation site	Ratio gcβ	Ratio C2	Pathway 1	Pathway 2	Pathway 3	Pathway 4	Pathway 5	Pathway 6	Pathway 7	Pathway 8	Pathway 9	Pathway 10	Pathway 11	Pathway 12	Pathway 13	Pathway 14	Pathway 15
PBANKA_010330	conserved Plasmodium protein, unknown function	PBANKA_010330-1680		0.322599
		PBANKA_010330-1939	0.18668
PBANKA_010450	conserved Plasmodium protein, unknown function	PBANKA_010450-4		0.23918
		PBANKA_010450-9		0.306863
PBANKA_010530	conserved Plasmodium protein, unknown function	PBANKA_010530-1057		1.56358
		PBANKA_010530-1542	0.0086177
PBANKA_010560	translation initiation factor IF-2, putative	PBANKA_010560-203		0.302578	Initiation of translation	Quality control mechanisms during ribosome maturation	The phosphoproteome of Plasmodium falciparum infected RBCs	Translation in prokaryotes – a template for apicoplast and mitochondrion
PBANKA_010840	conserved Plasmodium protein, unknown function	PBANKA_010840-1204		2.40912
PBANKA_010920	trancription factor, putative	PBANKA_010920-351	0.065234		Protein arginine methylation	RNA polymerase II transcribes mRNA	The phosphoproteome of Plasmodium falciparum infected RBCs
PBANKA_010980	conserved Plasmodium protein, unknown function	PBANKA_010980-200		9.18807
PBANKA_020310	phosphatidylinositol-4-phosphate 5-kinase, putative (PIP5K)	PBANKA_020310-290		0.468976	Calcium – calmodulin activation of protein kinases	Inositol phosphate metabolism	Phosphoinositides and membrane traffic	S-Glutathionylated proteins	The phosphoproteome of Plasmodium falciparum infected RBCs
PBANKA_020700	calcium-transporting ATPase, putative (SERCA)	PBANKA_020700-541		0.177771	Genes coding for transport proteins	Molecular markers of resistance to antimalarial drugs	Signaling machinery in malaria parasites	The phosphoproteome of Plasmodium falciparum infected RBCs	Transporters of the ER/Golgi and digestive vacuole membranes
		PBANKA_020700-541	0.28067
PBANKA_020760	asparagine-rich antigen, putative	PBANKA_020760-1004		0.425096	S-Glutathionylated proteins
PBANKA_021010	conserved Plasmodium protein, unknown function	PBANKA_021010-163	0.29351		Large Tethering Complexes that Act in the Secretory and Endocytic Pathways
PBANKA_021060	ubiquitin carboxyl-terminal hydrolase, putative	PBANKA_021060-14		1.71964	A model for UbpX function in the regulation of PCNA deubiquitylation	Genes coding for the components of the proteasome degradation machinery and their timed transcription	Model of the Ube2w_CHIP_Ataxin-3 Ubiquitination Cycle	Peptidases and proteases	Proteasome-mediated proteolysis of ubiquinated proteins	The phosphoproteome of Plasmodium falciparum infected RBCs
PBANKA_021190	cation transporting ATPase, putative	PBANKA_021190-842	0.032641		Genes coding for transport proteins	Nuclear genes with apicoplast signal sequences	Transporters of the mitochondrial and apicoplast membranes
PBANKA_021400	dynein heavy chain, putative	PBANKA_021400-2577		10.9448	Centrosome proteins	Kinetochores power chromosome movements in mitosis	Molecular motor prototypes	Putative organization of the kinetochore	Regulation of spindle microtubule dynamics	The structure of the mitotic centrosome
PBANKA_030220	dynein light chain, putative	PBANKA_030220-3		5.04528	Molecular motor prototypes
PBANKA_030780	conserved Plasmodium protein, unknown function	PBANKA_030780-34		2.21055
PBANKA_030860	GDP-fructose:GMP antiporter, putative	PBANKA_030860-448		1.98184	Asparagine and Aspartate metabolism	Modification of proteins by adenylylation and ADP-ribosylation	Protein biosynthesis	S-Glutathionylated proteins	Total palmitome of Plasmodium falciparum
PBANKA_031210	conserved Plasmodium protein, unknown function	PBANKA_031210-523		0.422865
PBANKA_031600	replication factor C subunit 1, putative	PBANKA_031600-175	0.065849		DNA Replication	Genes coding for enzymes/proteins involved in DNA replication	Genes involved in excision-repair	Nucleotide excision repair	The phosphoproteome of Plasmodium falciparum infected RBCs
PBANKA_040740	serine/threonine protein kinase, putative (ARK2)	PBANKA_040740-1413		3.16591	Centrosome proteins	Control of the mitotic spindle organization by kinesins	Kinetochores power chromosome movements in mitosis	Protein kinase coding genes	Protein phosphorylation	Proteins involved in steps during passage through prophase	Putative organization of the kinetochore	Regulation of spindle microtubule dynamics
PBANKA_040770	60S acidic ribosomal protein P2, putative	PBANKA_040770-83		1.58387	Parasite encoded proteins associated with membrane infected erythrocytes	Proteins of detergent-resistant membranes	Ribosomal structure	S-Glutathionylated proteins	Total palmitome of Plasmodium falciparum
PBANKA_040820	calcium dependent protein kinase 3 (CDPK3)	PBANKA_040820-11		0.160435	Calcium – calmodulin activation of protein kinases	Protein kinase coding genes	Signaling machinery in malaria parasites
PBANKA_040840	phosphoglycerate mutase, putative	PBANKA_040840-408		3.92831	Encoded proteins that could be constituents of P-bodies	Glycolysis
		PBANKA_040840-410	0.036293
PBANKA_041065	conserved Plasmodium protein, unknown function	PBANKA_041065-125		0.443482
		PBANKA_041065-143		29.0105
		PBANKA_041065-290		0.245392
PBANKA_041130	conserved Plasmodium protein, unknown function	PBANKA_041130-415	0.011857
PBANKA_041550	beta subunit of coatomer complex, putative	PBANKA_041550-998	0.28542		Classical COPI-mediated vesicular transport	Subcellular location of adaptor proteins	The phosphoproteome of Plasmodium falciparum infected RBCs
		PBANKA_041550-930		1.66728
PBANKA_041610	dynein heavy chain, putative	PBANKA_041610-1314		0.044133	Centrosome proteins	Molecular motor prototypes
PBANKA_041630	nucleoporin NUP100/NSP100, putative	PBANKA_041630-839		2.06627	Structure of the nuclear pore
		PBANKA_041630-840		1.85518
PBANKA_041730	adapter-related protein, putative	PBANKA_041730-1029	32.242		Classical clathrin-mediated vesicular transport	Subcellular location of adaptor proteins	The phosphoproteome of Plasmodium falciparum infected RBCs
		PBANKA_041730-1106		0.366854
PBANKA_050200	conserved Plasmodium protein, unknown function	PBANKA_050200-114		0.139226
PBANKA_050530	conserved Plasmodium protein, unknown function	PBANKA_050530-1197		0.107507
		PBANKA_050530-1199	0.32919
PBANKA_050560	endomembrane protein 70, putative	PBANKA_050560-291	0.063225
PBANKA_050610	conserved Plasmodium protein, unknown function	PBANKA_050610-229	0.039381		The phosphoproteome of Plasmodium falciparum infected RBCs
PBANKA_050830	conserved Plasmodium protein, unknown function	PBANKA_050830-36		0.422189
		PBANKA_050830-547		0.370759
PBANKA_050920	formin 2, putative	PBANKA_050920-253	0.015415		Actin and filaments	Components of the linear motor responsible for merozoite motility in invasion
PBANKA_051590	mRNA-decapping enzyme subunit 1, putative (DCP1)	PBANKA_051590-573	0.25386		Encoded proteins that could be constituents of P-bodies	Lsm proteins and RNA processing	mRNA degradation	Nuclear genes with mitochondrial signal sequences	RNA Degradation Factors
		PBANKA_051590-723		0.440579
PBANKA_051810	conserved Plasmodium protein, unknown function	PBANKA_051810-183		0.437997
		PBANKA_051810-253		0.370258
		PBANKA_051810-347		0.220107
PBANKA_051990	conserved Plasmodium protein, unknown function	PBANKA_051990-245		0.0982033
		PBANKA_051990-500		0.203353
PBANKA_052390	glideosome associated protein with multiple membrane spans 2, putative;with=GeneDB:PF3D7_0423500 (GAPM2)	PBANKA_052390-327		0.0835802	Components of the linear motor responsible for merozoite motility in invasion
		PBANKA_052390-33		47.7701
PBANKA_060050	XPA binding protein 1, putative	PBANKA_060050-157		1.61931	Genes involved in excision-repair	Nucleotide excision repair	The phosphoproteome of Plasmodium falciparum infected RBCs
PBANKA_060090	conserved Plasmodium protein, unknown function	PBANKA_060090-53		0.385677
PBANKA_060160	conserved protein, unknown function	PBANKA_060160-1311		1.53044
PBANKA_060420	zinc finger protein, putative	PBANKA_060420-699		0.473056	Model for translesion DNA synthesis
PBANKA_060480	eukaryotic translation initiation factor 3 subunit 8, putative	PBANKA_060480-535		0.136671	Genes coding for components involved in ribosome assembly	Initiation of translation	The phosphoproteome of Plasmodium falciparum infected RBCs
PBANKA_060540	conserved Plasmodium protein, unknown function	PBANKA_060540-63		13.8298
PBANKA_060950	kinesin-related protein, putative	PBANKA_060950-1541		1.92926	Control of microtubule assembly and stabilization	Control of the mitotic spindle organization by kinesins	Different kinesins with different roles	Kinetochores power chromosome movements in mitosis	Molecular motor prototypes	Regulation of spindle microtubule dynamics
		PBANKA_060950-537		0.407143
		PBANKA_060950-662		4.22122
		PBANKA_060950-666		0.453343
		PBANKA_060950-710		0.266063
		PBANKA_060950-839		0.414014
PBANKA_061180	N-acetyltransferase, putative	PBANKA_061180-12		0.488565	Chromatin modifying proteins	Histone acetylation	Plasmodium falciparum chromatin landscape	The phosphoproteome of Plasmodium falciparum infected RBCs
PBANKA_061500	transcription initiation factor IIE, alpha subunit, putative	PBANKA_061500-327	0.059444		RNA polymerase II transcribes mRNA
PBANKA_061530	conserved Plasmodium protein, unknown function	PBANKA_061530-535		0.406689	Established and putative Maurer’s clefts proteins
		PBANKA_061530-538		0.406689
PBANKA_061550	conserved Plasmodium protein, unknown function	PBANKA_061550-223		2.14463
		PBANKA_061550-301		0.405306
		PBANKA_061550-679		0.381883
		PBANKA_061550-919		0.410279
PBANKA_061700	conserved membrane protein, unknown function	PBANKA_061700-60		0.309134	Total palmitome of Plasmodium falciparum
PBANKA_061740	conserved Plasmodium protein, unknown function	PBANKA_061740-376		0.350508
PBANKA_062140	conserved Plasmodium protein, unknown function	PBANKA_062140-878	0.024134
PBANKA_062240	kinesin, putative	PBANKA_062240-2013		0.348468	Control of microtubule assembly and stabilization	Kinetochores power chromosome movements in mitosis	Molecular motor prototypes	Regulation of spindle microtubule dynamics
PBANKA_070450	E3 ubiquitin-protein ligase, putative	PBANKA_070450-2842		2.77113	Genes coding for the components of the proteasome degradation machinery and their timed transcription	Proteasome-mediated proteolysis of ubiquinated proteins	S-Glutathionylated proteins	The phosphoproteome of Plasmodium falciparum infected RBCs
PBANKA_070580	conserved Plasmodium protein, unknown function	PBANKA_070580-471		0.270154
PBANKA_070660	conserved Plasmodium protein, unknown function	PBANKA_070660-130		2.376
		PBANKA_070660-289		0.228007
		PBANKA_070660-690		0.42665
PBANKA_070710	membrane skeletal protein, putative	PBANKA_070710-260		1.73697	Components of the linear motor responsible for merozoite motility in invasion
		PBANKA_070710-333		7.02387
PBANKA_070740	RNA-binding protein, putative	PBANKA_070740-45	0.077926		S-Glutathionylated proteins
PBANKA_071480	nucleolar preribosomal assembly protein, putative	PBANKA_071480-118	0.089476		Genes coding for components involved in ribosome assembly	The phosphoproteome of Plasmodium falciparum infected RBCs
PBANKA_071500	vacuolar sorting protein VPS9, putative	PBANKA_071500-767		0.0543956	Endosome maturation	Large Tethering Complexes that Act in the Secretory and Endocytic Pathways	The phosphoproteome of Plasmodium falciparum infected RBCs
PBANKA_071730	cdc2-related protein kinase 3 (CRK3)	PBANKA_071730-669	0.1017		Centrosome proteins	Protein kinase coding genes	The phosphoproteome of Plasmodium falciparum infected RBCs
		PBANKA_071730-944	0.0050298
PBANKA_071740	nonclathrin coat protein, putative	PBANKA_071740-51	0.23318		Classical COPI-mediated vesicular transport	Subcellular location of adaptor proteins	The phosphoproteome of Plasmodium falciparum infected RBCs
PBANKA_072000	conserved Plasmodium protein, unknown function	PBANKA_072000-332		2.00924
PBANKA_072190	60S ribosomal protein L7ae/L30e, putative	PBANKA_072190-10	0.12068	3.40616	Ribosomal structure
PBANKA_080210	phosphoinositide-binding protein, putative	PBANKA_080210-565	0.0097295		Inositol phosphate metabolism	The phosphoproteome of Plasmodium falciparum infected RBCs
PBANKA_080230	ubiquitin transferase, putative	PBANKA_080230-2643	0.104		Genes coding for the components of the proteasome degradation machinery and their timed transcription	Proteasome-mediated proteolysis of ubiquinated proteins	The phosphoproteome of Plasmodium falciparum infected RBCs
		PBANKA_080230-2807		1.96179
		PBANKA_080230-2817		1.81853
		PBANKA_080230-494		0.469152
PBANKA_080410	conserved Plasmodium protein, unknown function	PBANKA_080410-689		1.55702
PBANKA_080470	conserved Plasmodium protein, unknown function	PBANKA_080470-1316		1.67187
PBANKA_080520	cytoskeleton associated protein, putative	PBANKA_080520-479	0.016546		Regulation of spindle microtubule dynamics	The phosphoproteome of Plasmodium falciparum infected RBCs
PBANKA_080630	P-type ATPase, putative	PBANKA_080630-682		3.76419	Genes coding for transport proteins	Transporters of the plasma membrane
PBANKA_080670	conserved Plasmodium protein, unknown function	PBANKA_080670-2403		8.49058
		PBANKA_080670-3342	0.043049
PBANKA_080700	DNA-directed RNA polymerase II, putative	PBANKA_080700-1714	0.1544		Protein factors in pre-mRNA 3’-end processing	RNA polymerase II transcribes mRNA	The phosphoproteome of Plasmodium falciparum infected RBCs	The structures of RNA polymerases
		PBANKA_080700-2063		0.46712
PBANKA_081090	FHA domain protein, putative	PBANKA_081090-385	0.082433
PBANKA_081160	selenophosphate synthetase, putative	PBANKA_081160-748		4.63565	Selenocysteine biosynthesis
PBANKA_081800	conserved Plasmodium protein, unknown function	PBANKA_081800-764	0.095884
PBANKA_081840	conserved Plasmodium protein, unknown function	PBANKA_081840-1049		0.331456
		PBANKA_081840-1050		0.411748
		PBANKA_081840-289		3.30661
		PBANKA_081840-486		0.20061
PBANKA_081860	pre-mRNA-splicing factor ATP-dependent RNA helicase PRP43, putative;with=GeneDB:PF3D7_0917600 (PRP43)	PBANKA_081860-98		1.50936	Base excision repair of AP sites	Genes coding for components involved in ribosome assembly	Pre-ribosomal particles along the 40S assembly pathway	S-Glutathionylated proteins	Splicing of pre-mRNA	The phosphoproteome of Plasmodium falciparum infected RBCs	Total palmitome of Plasmodium falciparum
PBANKA_081980	gamma-glutamylcysteine synthetase (gammaGCS)	PBANKA_081980-182	0.11175		Glutamate metabolism	Redox metabolism	The phosphoproteome of Plasmodium falciparum infected RBCs
		PBANKA_081980-198		2.44665
PBANKA_082300	ubiquitin-like protein, putative	PBANKA_082300-530		0.40836	Genes coding for the components of the proteasome degradation machinery and their timed transcription	The phosphoproteome of Plasmodium falciparum infected RBCs
		PBANKA_082300-986	0.12263
PBANKA_082930	conserved Plasmodium protein, unknown function	PBANKA_082930-31		0.38023
PBANKA_083120	diacylglycerol kinase, putative	PBANKA_083120-735		1.50685	Nuclear genes with apicoplast signal sequences	Phosphatidylethanolamine and phosphatidylserine metabolism	The phosphoproteome of Plasmodium falciparum infected RBCs
PBANKA_083150	conserved Plasmodium protein, unknown function	PBANKA_083150-3875		0.455027
		PBANKA_083150-471	0.017779
PBANKA_083530	vacuolar ATP synthase subunit e, putative	PBANKA_083530-142	0.01307		ATP synthase complex	Genes coding for transport proteins	The acidocalcisome	Total palmitome of Plasmodium falciparum	Transporters of the ER/Golgi and digestive vacuole membranes	Transporters of the plasma membrane
PBANKA_083600	vesicle transport protein, putative	PBANKA_083600-559		0.48667	Large Tethering Complexes that Act in the Secretory and Endocytic Pathways	Molecular model of vesicle exocytosis
PBANKA_090110	protein kinase, putative	PBANKA_090110-773		2.33054	Protein kinase coding genes	Protein phosphorylation	The phosphoproteome of Plasmodium falciparum infected RBCs
PBANKA_090360	dynamin-like protein, putative	PBANKA_090360-736		0.33292	Chaperone network and protein quality control of the mitochondrion	Classical clathrin-mediated vesicular transport	Mitochondrial division	Proteins of detergent-resistant membranes	The phosphoproteome of Plasmodium falciparum infected RBCs
PBANKA_090590	transcription factor with AP2 domain(s) (AP2-O)	PBANKA_090590-445		2.89902	DNA binding proteins with AP2 domain(s)	The phosphoproteome of Plasmodium falciparum infected RBCs
PBANKA_090710	inner membrane complex protein 1b (IMC1b)	PBANKA_090710-197		7.88225	Components of the linear motor responsible for merozoite motility in invasion
PBANKA_090790	conserved Plasmodium protein, unknown function	PBANKA_090790-1064		2.40648
		PBANKA_090790-1092		0.447791
		PBANKA_090790-1188		8.6027
		PBANKA_090790-1211		0.366955
		PBANKA_090790-1319		1.9185
		PBANKA_090790-1575		0.322167
		PBANKA_090790-1732		0.13021
		PBANKA_090790-437		0.384184
		PBANKA_090790-802		0.381295
		PBANKA_090790-855		0.444328
		PBANKA_090790-859		0.444328
		PBANKA_090790-955		1.99661
		PBANKA_090790-996		2.70727
PBANKA_090940	conserved Plasmodium protein, unknown function	PBANKA_090940-411		0.210384
PBANKA_090960	transcription factor with AP2 domain(s), putative (ApiAP2)	PBANKA_090960-108		1.53422	DNA binding proteins with AP2 domain(s)	Nuclear genes with mitochondrial signal sequences	Putative SUMO substrates	The phosphoproteome of Plasmodium falciparum infected RBCs
PBANKA_090980	conserved Plasmodium protein, unknown function	PBANKA_090980-542		0.308127
PBANKA_091610	nucleic acid binding protein, putative	PBANKA_091610-11		0.247449
PBANKA_091640	ubiquitin-like protein, putative	PBANKA_091640-32		2.30967	Genes coding for the components of the proteasome degradation machinery and their timed transcription
		PBANKA_091640-35		2.30967
		PBANKA_091640-685		0.370185
PBANKA_091860	phosphatidylinositol-4-phosphate 5-kinase, putative	PBANKA_091860-491	0.06188		Inositol phosphate metabolism
		PBANKA_091860-945		0.351899
PBANKA_092250	conserved Plasmodium protein, unknown function	PBANKA_092250-545		0.399771
PBANKA_092660	protein GCN20, putative	PBANKA_092660-529	0.037348		Genes coding for components involved in ribosome assembly	Initiation of translation
PBANKA_092720	conserved Plasmodium protein, unknown function	PBANKA_092720-335		2.95746
		PBANKA_092720-365	3.7026
PBANKA_092820	conserved Plasmodium protein, unknown function	PBANKA_092820-81		0.465848
PBANKA_093130	dipeptidyl aminopeptidase, putative	PBANKA_093130-239		0.22256	Hemoglobin digestion and ferriprotoporphyrin IX polymerization	Nuclear genes with apicoplast signal sequences	Peptidases and proteases	S-Glutathionylated proteins
PBANKA_093190	serine esterase, putative	PBANKA_093190-422		3.48687
PBANKA_093350	rhomboid protease ROM1 (ROM1)	PBANKA_093350-32		0.45849	Peptidases and proteases	The phosphoproteome of Plasmodium falciparum infected RBCs
PBANKA_093710	vacuolar sorting protein 35, putative	PBANKA_093710-690		35.5242	Large Tethering Complexes that Act in the Secretory and Endocytic Pathways	Subcellular location of adaptor proteins
PBANKA_093720	asparagine-rich antigen, putative	PBANKA_093720-633		0.315051	S-Glutathionylated proteins	The phosphoproteome of Plasmodium falciparum infected RBCs
		PBANKA_093720-832		0.466801
PBANKA_093890	IWS1-like protein, putative	PBANKA_093890-103		3.54061
		PBANKA_093890-106		3.54061
PBANKA_093900	ion channel protein, putative	PBANKA_093900-816		0.320357	Genes coding for transport proteins
PBANKA_093910	transcription factor with AP2 domain(s), putative (ApiAP2)	PBANKA_093910-1084		0.430248	DNA binding proteins with AP2 domain(s)	The phosphoproteome of Plasmodium falciparum infected RBCs
PBANKA_093960	polyadenylate-binding protein-interacting protein 1, putative;with=GeneDB:PF3D7_1107300 (PAIP1)	PBANKA_093960-1633		0.329037	Cleavage and polyadenylation of pre-mRNA	Initiation of translation	Protein factors in pre-mRNA 3’-end processing	Quality control in mRNA biogenesis	The phosphoproteome of Plasmodium falciparum infected RBCs
		PBANKA_093960-697	0.32701
PBANKA_094020	dna2/nam7 helicase family member, putative	PBANKA_094020-83		0.431645	DNA Replication	Genes coding for enzymes/proteins involved in DNA replication
PBANKA_094310	CCR4-NOT transcription complex subunit 1, putative (NOT1)	PBANKA_094310-1957	0.073406		CCR4 – NOT complex	Encoded proteins that could be constituents of P-bodies	RNA Degradation Factors	The phosphoproteome of Plasmodium falciparum infected RBCs
		PBANKA_094310-2139	40.219
PBANKA_100340	lysine decarboxylase, putative (UIS14)	PBANKA_100340-1543		2.01912	Lysine metabolism	Pyridoxal phosphate (Vitamin B6) metabolism
		PBANKA_100340-348	0.04952
PBANKA_100670	U4/U6 small nuclear ribonucleoprotein PRP31, putative;with=GeneDB:PF3D7_0409100 (PRPF31)	PBANKA_100670-100		4.08134	Splicing of pre-mRNA
PBANKA_100790	conserved Plasmodium protein, unknown function	PBANKA_100790-199		0.458531
PBANKA_100820	cGMP-dependent protein kinase (PKG)	PBANKA_100820-696	0.089442		Control of microtubule assembly and stabilization	Protein kinase coding genes	Signaling machinery in malaria parasites	The phosphoproteome of Plasmodium falciparum infected RBCs
PBANKA_100920	conserved Plasmodium protein, unknown function	PBANKA_100920-1425		0.436225
PBANKA_100950	NAD(P)H-dependent glutamate synthase, putative	PBANKA_100950-831		0.0598301	Biosynthesis of Fe-S proteins in the apicoplast	Genes coding for Fe-S containing proteins	Glutamate metabolism	Putative SUMO substrates	The phosphoproteome of Plasmodium falciparum infected RBCs
PBANKA_101170	conserved Plasmodium protein, unknown function	PBANKA_101170-280		0.428653
		PBANKA_101170-715	0.073818
PBANKA_101440	acid phosphatase, putative	PBANKA_101440-1055		1.5898	Phosphatases of Plasmodium falciparum and their timed expression	Protein phosphorylation	Riboflavin metabolism
PBANKA_101530	rRNA (adenosine-2'-O-)-methyltransferase, putative	PBANKA_101530-1533	0.096153		Maturation and export of 60S and 40S ribosomal subunits	Structure and processing of pre rRNA	The phosphoproteome of Plasmodium falciparum infected RBCs
PBANKA_101790	phosphoenolpyruvate carboxylase (PEPC)	PBANKA_101790-1083		2.09111	Pyruvate metabolism	The phosphoproteome of Plasmodium falciparum infected RBCs
PBANKA_101960	conserved Plasmodium protein, unknown function	PBANKA_101960-388	0.021877		Endosome maturation
PBANKA_102050	conserved Plasmodium protein, unknown function	PBANKA_102050-101		0.391935	14-3-3 protein	Acetylation recognition by the bromodomain and other modules	Centrosome proteins	Proteins containing histone post translational modification-binding modules
		PBANKA_102050-80		0.375081
PBANKA_102220	conserved Plasmodium protein, unknown function	PBANKA_102220-107		0.162729
PBANKA_102310	conserved Plasmodium protein, unknown function	PBANKA_102310-1163		1.65225
		PBANKA_102310-1201		0.428984
		PBANKA_102310-529		2.40529
PBANKA_102550	NOT family protein, putative	PBANKA_102550-3557		1.98719	CCR4 – NOT complex	Encoded proteins that could be constituents of P-bodies	RNA Degradation Factors
PBANKA_102570	conserved Plasmodium protein, unknown function	PBANKA_102570-368		0.0211802
PBANKA_102960	conserved Plasmodium protein, unknown function	PBANKA_102960-129		0.412525
		PBANKA_102960-275		0.113328
PBANKA_103160	conserved Plasmodium protein, unknown function	PBANKA_103160-221		1.57128
PBANKA_103790	conserved Plasmodium protein, unknown function	PBANKA_103790-34		2.13668
PBANKA_110300	Ser/Arg-rich splicing factor, putative	PBANKA_110300-290		5.08572	Splicing of pre-mRNA	The phosphoproteome of Plasmodium falciparum infected RBCs
PBANKA_110740	conserved Plasmodium protein, unknown function	PBANKA_110740-376	11.006
PBANKA_110810	guanidine nucleotide exchange factor, putative	PBANKA_110810-1417		1.68885	Classical clathrin-mediated vesicular transport	Classical COPI-mediated vesicular transport	Import and export through the nuclear pore	Karyopherin/exportin-mediated nuclear export pathways	Nuclear genes with apicoplast signal sequences	Organization of chaperone pathways in the cytosol	Rab cycle	The HSP70 chaperone cycle
PBANKA_110900	RNA polymerase I, putative	PBANKA_110900-2329		0.0953457	RNA polymerase I transcribes rRNA	The phosphoproteome of Plasmodium falciparum infected RBCs	The structures of RNA polymerases
PBANKA_110940	phosphatidylinositol 4-kinase, putative	PBANKA_110940-534	0.0019712		Inositol phosphate metabolism	Phosphoinositides and membrane traffic
PBANKA_111110	RNA pseudouridylate synthase, putative, fragment	PBANKA_111110-35	0.099738
PBANKA_111640	conserved Plasmodium protein, unknown function	PBANKA_111640-487		6.78787
PBANKA_111860	cell division cycle protein 48 homologue, putative	PBANKA_111860-815		0.193535	Pre-ribosomal particles along the 60S assembly pathway	Proteasome-mediated degradation of non-native ER proteins	S-Glutathionylated proteins	The phosphoproteome of Plasmodium falciparum infected RBCs	Total palmitome of Plasmodium falciparum
PBANKA_112200	coronin binding protein, putative	PBANKA_112200-142		0.468429	Actin and filaments
		PBANKA_112200-644		0.267217
PBANKA_112400	sphingomyelin synthase, putative	PBANKA_112400-21		3.46676	Sphingomyelin and ceramide metabolism
PBANKA_112520	Sec14 protein, putative	PBANKA_112520-749		0.324316	Inositol phosphate metabolism	The phosphoproteome of Plasmodium falciparum infected RBCs
		PBANKA_112520-783	0.099842
PBANKA_112640	transportin, putative	PBANKA_112640-770		0.317099	Import and export through the nuclear pore
PBANKA_112680	HECT-domain (ubiquitin-transferase), putative	PBANKA_112680-814		0.311827	Genes coding for the components of the proteasome degradation machinery and their timed transcription	Proteasome-mediated proteolysis of ubiquinated proteins	The phosphoproteome of Plasmodium falciparum infected RBCs
PBANKA_112770	nicotinate phosphoribosyltransferase, putative	PBANKA_112770-123	0.037345		Nicotinate and nicotinamide metabolism
PBANKA_112860	cullin-like protein, putative	PBANKA_112860-233	0.091799		Chaperone network and protein quality control of the mitochondrion	Genes coding for the components of the proteasome degradation machinery and their timed transcription	SCF (Skp1-Cullin-F-box) ubiquitin ligase
PBANKA_112910	DNA polymerase epsilon, putative	PBANKA_112910-2685	0.00022042		Base excision repair of AP sites	Base excision repair of AP sites	DNA mismatch repair system	DNA Replication	Genes coding for enzymes/proteins involved in DNA replication	Genes involved in excision-repair	Model for translesion DNA synthesis	Nucleotide excision repair	The phosphoproteome of Plasmodium falciparum infected RBCs
PBANKA_113160	minchromosome maintenance (MCM) complex subunit, putative (MCM6)	PBANKA_113160-44	0.01909		Histone chaperones	Pre-replicative complex formation and transition to replication
PBANKA_113540	riboflavin kinase / FAD synthase family protein, putative	PBANKA_113540-324		0.301379
PBANKA_113570	RNA-binding protein, putative	PBANKA_113570-46		0.3298	Genes coding for components involved in ribosome assembly	S-Glutathionylated proteins	The phosphoproteome of Plasmodium falciparum infected RBCs
		PBANKA_113570-61		0.0595455
		PBANKA_113570-62		0.0299804
PBANKA_113670	guanylyl cyclase beta (GCbeta)	PBANKA_113670-2024		0.357852
		PBANKA_113670-2072		0.46409
		PBANKA_113670-2271	369.91
PBANKA_113820	ATP-dependent DNA helicase, putative	PBANKA_113820-450		0.136072	Base excision repair of AP sites	DNA Replication	Genes coding for enzymes/proteins involved in DNA replication	Genes involved in excision-repair	S-Glutathionylated proteins	The phosphoproteome of Plasmodium falciparum infected RBCs
		PBANKA_113820-464		0.330437
PBANKA_114240	nucleoside diphosphate kinase b, putative	PBANKA_114240-117		1.64833	Dolichol metabolism	Nuclear genes with mitochondrial signal sequences	Pyrimidine metabolism	Pyrimidine metabolism	S-Glutathionylated proteins
PBANKA_120200	membrane skeletal protein, putative	PBANKA_120200-178		4.61504	Components of the linear motor responsible for merozoite motility in invasion	Total palmitome of Plasmodium falciparum
PBANKA_120210	conserved Plasmodium protein, unknown function	PBANKA_120210-1041		1.61454
		PBANKA_120210-641		1.81114
		PBANKA_120210-999	0.30751
PBANKA_120270	RNA-binding protein, putative	PBANKA_120270-3	0.033073		Splicing of pre-mRNA	The phosphoproteome of Plasmodium falciparum infected RBCs
		PBANKA_120270-711		1.52075
PBANKA_120370	regulator of nonsense transcripts, putative	PBANKA_120370-79		1.73133	Encoded proteins that could be constituents of P-bodies	Quality control in mRNA biogenesis	RNA Degradation Factors	The phosphoproteome of Plasmodium falciparum infected RBCs	Total palmitome of Plasmodium falciparum
PBANKA_120440	DNA/RNA-binding protein Alba 3, putative;with=GeneDB:PF3D7_1006200 (ALBA3)	PBANKA_120440-4	0.024393		Encoded proteins that could be constituents of P-bodies	Heterochromatin structure of the telomeric and subtelomeric regions	Histone acetylation	The phosphoproteome of Plasmodium falciparum infected RBCs
PBANKA_120690	tubulin beta chain, putative	PBANKA_120690-55	0.014197		Centriole proteins	Centrosome proteins	Control of microtubule assembly and stabilization	Kinetochores power chromosome movements in mitosis	Proteins of detergent-resistant membranes	Proteome of the parasitophorous vacuole	Regulation of spindle microtubule dynamics	The structure of the mitotic centrosome	Total palmitome of Plasmodium falciparum	Tubulin and microtubules
PBANKA_120850	conserved Plasmodium protein, unknown function	PBANKA_120850-199		2.57748
		PBANKA_120850-201		2.67167
PBANKA_121010	DNA repair protein RAD23, putative	PBANKA_121010-92		23.4294	Chaperone network and protein quality control of the mitochondrion	Genes coding for enzymes/proteins involved in DNA replication	Genes coding for the components of the proteasome degradation machinery and their timed transcription	Genes involved in excision-repair	Nucleotide excision repair	Proteasome-mediated degradation of non-native ER proteins	S-Glutathionylated proteins	The phosphoproteome of Plasmodium falciparum infected RBCs
PBANKA_121020	QF122 antigen, putative	PBANKA_121020-888		9.06145	Parasite encoded proteins associated with membrane infected erythrocytes	S-Glutathionylated proteins	The phosphoproteome of Plasmodium falciparum infected RBCs
PBANKA_121200	conserved Plasmodium protein, unknown function	PBANKA_121200-1349		0.304059
PBANKA_121470	conserved Plasmodium protein, unknown function	PBANKA_121470-456	0.030546
		PBANKA_121470-878		0.446793
PBANKA_121560	40S ribosomal protein S3A, putative	PBANKA_121560-253		0.380794	Parasite encoded proteins associated with membrane infected erythrocytes	Proteins of detergent-resistant membranes	Ribosomal structure
PBANKA_121770	ATP-dependent RNA Helicase (DOZI)	PBANKA_121770-20	0.25548		CCR4 – NOT complex	Encoded proteins that could be constituents of P-bodies	Splicing of pre-mRNA	Total palmitome of Plasmodium falciparum
PBANKA_121850	conserved Plasmodium protein, unknown function	PBANKA_121850-117		0.247393
		PBANKA_121850-15		1.61116
PBANKA_121900	heat shock protein 90, putative	PBANKA_121900-491	0.24022		Chaperone-assisted protein folding	Genes coding for chaperones and their regulators	Model of the Ube2w_CHIP_Ataxin-3 Ubiquitination Cycle	Organization of chaperone pathways in the cytosol	Putative SUMO substrates
		PBANKA_121900-705		0.468387
PBANKA_121910	heat shock protein 90, putative	PBANKA_121910-35		1.66459	Chaperone-assisted protein folding	Genes coding for chaperones and their regulators
PBANKA_121930	heat shock protein 70, putative (HSP70-z)	PBANKA_121930-574		0.425638	Centrosome proteins	Chaperone-assisted protein folding	Genes coding for chaperones and their regulators	S-Glutathionylated proteins	The HSP70 chaperone cycle	The phosphoproteome of Plasmodium falciparum infected RBCs	Total palmitome of Plasmodium falciparum
PBANKA_122030	lysophospholipase, putative	PBANKA_122030-6		2.7071
PBANKA_122210	regulator of chromosome condensation, putative	PBANKA_122210-607		0.380274	Import and export through the nuclear pore	Karyopherin/exportin-mediated nuclear export pathways	The phosphoproteome of Plasmodium falciparum infected RBCs
PBANKA_122610	conserved Plasmodium protein, unknown function	PBANKA_122610-3983		1.77132	Proteins of detergent-resistant membranes
PBANKA_122670	AAA family ATPase, putative	PBANKA_122670-245	0.052889		ATP-dependent chromatin remodeling complexes	Peptidases and proteases
PBANKA_122960	conserved Plasmodium protein, unknown function	PBANKA_122960-88		0.187011
PBANKA_123160	transcription factor with AP2 domain(s), putative (ApiAP2)	PBANKA_123160-1078	0.046972		DNA binding proteins with AP2 domain(s)
PBANKA_123200	conserved Plasmodium protein, unknown function	PBANKA_123200-231		0.166741
		PBANKA_123200-252		0.176107
		PBANKA_123200-330		0.378873
		PBANKA_123200-77		0.457403
		PBANKA_123200-98		0.484642
PBANKA_123220	FACT complex subunit SPT16 (FACT-L)	PBANKA_123220-565	72.11		Histone chaperones	Nucleosome assembly and regulation	Peptidases and proteases	S-Glutathionylated proteins	The phosphoproteome of Plasmodium falciparum infected RBCs
PBANKA_123330	ATP-dependent RNA helicase DDX23, putative (DDX23)	PBANKA_123330-57	3.0824		Splicing of pre-mRNA	The phosphoproteome of Plasmodium falciparum infected RBCs
PBANKA_123370	conserved Plasmodium protein, unknown function	PBANKA_123370-41		1.81773
		PBANKA_123370-68		2.59675
PBANKA_123710	conserved Plasmodium protein, unknown function	PBANKA_123710-1219		0.490135	Putative SUMO substrates
		PBANKA_123710-2988		1.81595
PBANKA_123730	conserved Plasmodium protein, unknown function	PBANKA_123730-224	0.0015398		Components of the linear motor responsible for merozoite motility in invasion
		PBANKA_123730-475		1.50456
PBANKA_123770	zinc finger protein, putative, fragment	PBANKA_123770-15		0.454741
PBANKA_124100	ADP-ribosylation factor GTPase-activating protein, putative	PBANKA_124100-190		0.491916	Rab cycle	The phosphoproteome of Plasmodium falciparum infected RBCs
PBANKA_124250	RNA helicase, putative	PBANKA_124250-38		0.448226	Genes coding for components involved in ribosome assembly	Maturation and export of 60S and 40S ribosomal subunits
PBANKA_124370	conserved Plasmodium protein, unknown function	PBANKA_124370-4		0.0960461
PBANKA_130130	trailer hitch homolog, putative (CITH)	PBANKA_130130-79	0.012992		Encoded proteins that could be constituents of P-bodies	mRNA degradation
PBANKA_130240	cleavage and polyadenylation specifity factor, putative	PBANKA_130240-556	0.001518		Cleavage and polyadenylation of pre-mRNA	Protein factors in pre-mRNA 3’-end processing
PBANKA_130460	adaptor complexes medium subunit family	PBANKA_130460-362	0.25285		Classical clathrin-mediated vesicular transport	Subcellular location of adaptor proteins
PBANKA_130680	guanine nucleotide exchange factor, putative	PBANKA_130680-1228		0.480577	Classical COPI-mediated vesicular transport	Organization of chaperone pathways in the cytosol	The HSP70 chaperone cycle	The phosphoproteome of Plasmodium falciparum infected RBCs
		PBANKA_130680-2737	0.003647
PBANKA_130690	serine/threonine protein kinase, putative (SRPK2)	PBANKA_130690-141		3.28231	Protein kinase coding genes	Protein phosphorylation	The phosphoproteome of Plasmodium falciparum infected RBCs
PBANKA_130920	serine/threonine kinase-1, putative	PBANKA_130920-45		3.44559	Protein kinase coding genes	Protein phosphorylation	The phosphoproteome of Plasmodium falciparum infected RBCs
PBANKA_131080	40S ribosomal protein S2, putative	PBANKA_131080-255		4.10634	Proteins of detergent-resistant membranes	Ribosomal structure	S-Glutathionylated proteins
		PBANKA_131080-260	0.30473
PBANKA_131280	conserved Plasmodium protein, unknown function	PBANKA_131280-245		1.78799
		PBANKA_131280-528		0.368229
PBANKA_131320	transcription factor with AP2 domain(s), putative (ApiAP2)	PBANKA_131320-40		2.39445	The phosphoproteome of Plasmodium falciparum infected RBCs
PBANKA_131490	conserved Plasmodium protein, unknown function	PBANKA_131490-1268		1.55208
PBANKA_131680	conserved Plasmodium protein, unknown function	PBANKA_131680-423	0.0029738		Centrosome proteins
PBANKA_132020	conserved Plasmodium protein, unknown function	PBANKA_132020-2156		0.441232
		PBANKA_132020-2263		0.390717
PBANKA_132070	signal peptide peptidase, putative (SPP)	PBANKA_132070-404		5.86582	Peptidases and proteases	Posttranslational translocation in eukaryotes	Total palmitome of Plasmodium falciparum
PBANKA_132320	conserved Plasmodium protein, unknown function	PBANKA_132320-692	0.016348
PBANKA_132600	conserved Plasmodium protein, unknown function	PBANKA_132600-1249		1.59051
PBANKA_132790	conserved Plasmodium protein, unknown function	PBANKA_132790-2273		2.15901
		PBANKA_132790-2296		2.29449
PBANKA_132950	protein serine/threonine phosphatase, putative	PBANKA_132950-413		0.109848	Phosphatases of Plasmodium falciparum and their timed expression	Protein phosphorylation	Proteins involved in steps during passage through prophase	Putative organization of the kinetochore
		PBANKA_132950-498	0.20643
PBANKA_133030	rhoptry protein, putative	PBANKA_133030-550	0.036813		Functional annotation of merozoite invasion-related proteins	S-Glutathionylated proteins	Subcellular localization of proteins involved in invasion
PBANKA_133120	rab GTPase activator, putative;with=GeneDB:PF3D7_1467900	PBANKA_133120-309		2.02693	Rab cycle
PBANKA_133370	phosphodiesterase delta (PDEdelta)	PBANKA_133370-310		2.05153	Purine metabolism	Signaling machinery in malaria parasites
PBANKA_133470	conserved Plasmodium protein, unknown function	PBANKA_133470-440		0.0893136
PBANKA_133480	conserved Plasmodium protein, unknown function	PBANKA_133480-298		2.6931
PBANKA_133490	conserved Plasmodium protein, unknown function	PBANKA_133490-747		0.291878
PBANKA_133630	GTPase activator, putative	PBANKA_133630-47	0.10139		Rab cycle
PBANKA_134150	RNA binding protein, putative;with=GeneDB:PF3D7_1326300	PBANKA_134150-63		2.25846
PBANKA_134250	conserved Plasmodium protein, unknown function	PBANKA_134250-1001		0.467435
		PBANKA_134250-1004		0.357113
		PBANKA_134250-1191		1.83926
		PBANKA_134250-1237		0.46393
		PBANKA_134250-1344		8.13565
		PBANKA_134250-798		0.160657
		PBANKA_134250-949		0.365401
PBANKA_134320	conserved Plasmodium protein, unknown function	PBANKA_134320-2234		5.12507
		PBANKA_134320-719		1.53775
PBANKA_134410	myosin, putative	PBANKA_134410-1490		9.86437
PBANKA_134610	conserved Plasmodium protein, unknown function	PBANKA_134610-9		0.122898
PBANKA_134700	conserved Plasmodium protein, unknown function	PBANKA_134700-286		3.02089
PBANKA_134890	chaperone binding protein, putative;with=GeneDB:PF3D7_1334200	PBANKA_134890-325		1.96772	Genes coding for chaperones and their regulators	Organization of chaperone pathways in the cytosol	Posttranslational translocation in eukaryotes
PBANKA_135390	conserved Plasmodium protein, unknown function	PBANKA_135390-515		1.64897
PBANKA_135680	conserved Plasmodium protein, unknown function	PBANKA_135680-1862	0.027287
		PBANKA_135680-4661		0.352028
		PBANKA_135680-568	0.078545
PBANKA_135690	U4/U6 small nuclear ribonucleoprotein PRP4, putative (PRPF4)	PBANKA_135690-126	0.052823
PBANKA_135890	conserved Plasmodium protein, unknown function	PBANKA_135890-117	0.28108		Genes coding for transport proteins	The acidocalcisome	Transporters of the plasma membrane
		PBANKA_135890-160		0.293251
PBANKA_136030	DNA/RNA-binding protein Alba 4, putative;with=GeneDB:PF3D7_1347500 (ALBA4)	PBANKA_136030-114	0.019392
PBANKA_136150	conserved Plasmodium protein, unknown function	PBANKA_136150-41	44.387
PBANKA_136440	conserved Plasmodium protein, unknown function	PBANKA_136440-1094		0.388848	Involvement of GTP-binding proteins and ribosomes in amino acid shortage
		PBANKA_136440-844		2.15843
PBANKA_140190	conserved Plasmodium protein, unknown function	PBANKA_140190-271		2.75928
PBANKA_140380	conserved Plasmodium protein, unknown function	PBANKA_140380-2684		1.65346
PBANKA_140620	conserved Plasmodium protein, unknown function	PBANKA_140620-814		0.474421
PBANKA_140630	fork head domain protein, putative	PBANKA_140630-177		2.28742	Proteins targeted by the thioredoxin superfamily enzymes	The phosphoproteome of Plasmodium falciparum infected RBCs
PBANKA_140670	carbamoyl phosphate synthetase, putative	PBANKA_140670-1222	15.433		Glutamate metabolism	Nitrogen metabolism	Pyrimidine metabolism	S-Glutathionylated proteins	The phosphoproteome of Plasmodium falciparum infected RBCs
PBANKA_141740	conserved Plasmodium protein, unknown function	PBANKA_141740-221		2.74393
PBANKA_141790	conserved Plasmodium protein, unknown function	PBANKA_141790-342	0.0041246
		PBANKA_141790-755		2.64328
PBANKA_142220	zinc transporter, putative	PBANKA_142220-502	0.16575		Genes coding for transport proteins	The acidocalcisome	The phosphoproteome of Plasmodium falciparum infected RBCs	Transporters of the plasma membrane
		PBANKA_142220-505		1.62987
PBANKA_142330	DNA/RNA-binding protein Alba 1, putative;with=GeneDB:PF3D7_0814200 (ALBA1)	PBANKA_142330-83	0.087403		Encoded proteins that could be constituents of P-bodies	Histone acetylation	Parasite encoded proteins associated with membrane infected erythrocytes	The phosphoproteome of Plasmodium falciparum infected RBCs
PBANKA_142690	RNA helicase, putative	PBANKA_142690-173		0.126053
		PBANKA_142690-180		0.0535674
		PBANKA_142690-184	0.18001
PBANKA_143480	aminophospholipid-transporting P-ATPase, putative	PBANKA_143480-1498		0.405253	Genes coding for transport proteins	Phosphoinositides and membrane traffic	The phosphoproteome of Plasmodium falciparum infected RBCs	Total palmitome of Plasmodium falciparum	Transporters of the plasma membrane
PBANKA_143520	conserved Plasmodium protein, unknown function	PBANKA_143520-5	0.0070641
PBANKA_143760	glideosome-associated protein 45, putative	PBANKA_143760-83		3.08287	Components of the linear motor responsible for merozoite motility in invasion	Proteins of detergent-resistant membranes	Total palmitome of Plasmodium falciparum	Total palmitome of Plasmodium falciparum
PBANKA_143920	polyadenylate-binding protein, putative (PABP)	PBANKA_143920-297		0.419644	Cleavage and polyadenylation of pre-mRNA	Encoded proteins that could be constituents of P-bodies	Initiation of translation	Protein factors in pre-mRNA 3’-end processing	Quality control in mRNA biogenesis	S-Glutathionylated proteins	The phosphoproteome of Plasmodium falciparum infected RBCs	Total palmitome of Plasmodium falciparum
PBANKA_144500	subpellicular microtubule protein 2, putative (SPM2)	PBANKA_144500-68		1.95716
PBANKA_144610	amino acid transporter, putative	PBANKA_144610-1007	0.040952		Genes coding for transport proteins	The acidocalcisome	Transporters of the mitochondrial and apicoplast membranes	Transporters of the plasma membrane
		PBANKA_144610-1288	0.063147
PBANKA_144820	asparagine/aspartate rich protein, putative	PBANKA_144820-3464	0.088987		Genes coding for the components of the proteasome degradation machinery and their timed transcription	Proteasome-mediated proteolysis of ubiquinated proteins	The phosphoproteome of Plasmodium falciparum infected RBCs
PBANKA_144870	conserved Plasmodium protein, unknown function	PBANKA_144870-1598	0.012408		Proteins containing histone post translational modification-binding modules
PBANKA_145250	conserved Plasmodium protein, unknown function	PBANKA_145250-383		0.351286
		PBANKA_145250-424		15.1372
PBANKA_145310	sphingomyelin phosphodiesterase, putative	PBANKA_145310-146		4.57705	Sphingomyelin and ceramide metabolism	The phosphoproteome of Plasmodium falciparum infected RBCs
PBANKA_145420	conserved Plasmodium protein, unknown function	PBANKA_145420-202		2.23913
PBANKA_145780	ADP-ribosylation factor GTPase-activating protein, putative	PBANKA_145780-259	0.070448		Classical clathrin-mediated vesicular transport	Classical COPII-mediated vesicular transport	Classical COPI-mediated vesicular transport	S-Glutathionylated proteins
PBANKA_145830	kinesin-like protein	PBANKA_145830-407		0.435381	Centrosome proteins	Control of microtubule assembly and stabilization	Control of the mitotic spindle organization by kinesins	Different kinesins with different roles	Kinetochores power chromosome movements in mitosis	Molecular motor prototypes	Proteins involved in steps during passage through prophase	Putative organization of the kinetochore	Regulation of spindle microtubule dynamics
PBANKA_145890	clathrin coat assembly protein AP180, putative	PBANKA_145890-207	0.19586		Classical clathrin-mediated vesicular transport	Phosphoinositides and membrane traffic
PBANKA_145950	myosin light chain 1, putative,myosin A tail domain interacting protein MTIP, putative (MTIP)	PBANKA_145950-58		0.120074	Components of the linear motor responsible for merozoite motility in invasion	Molecular motor prototypes	Total palmitome of Plasmodium falciparum
PBANKA_146130	conserved Plasmodium protein, unknown function	PBANKA_146130-229		0.382904
PBANKA_146270	conserved Plasmodium protein, unknown function	PBANKA_146270-2110	0.0073678
