# Supplementary material for: Phosphoinositide Metabolism Links cGMP-Dependent Protein Kinase G to Essential Ca2+ Signals at Key Decision Points in the Life Cycle of Malaria Parasites
Source: PLoS Biol. 2014 Mar 4;12(3):e1001806. doi: 10.1371/journal.pbio.1001806 (PMC3942320; doi:10.1371/journal.pbio.1001806)
Supplement: Table S3 — Oligonucleotides used in this study. The table displays the list of oligonucleotides used in this study. (XLS) [file pbio.1001806.s009.xls]

## Sheet: Table S3
Primer name	Primer sequence 5'-3'
pkg del619-F	TATTAGGCTAGTAAGAACCTTCAAAGATTCTAAATATTTTTATTTTTTAAGGCGCATAACGATACCAC
pkg del619-R	GATCTTGATAATAGACCTAACTTTCTAATAGCATCATAAAGTTCTCCTCCCCGCCTACTGCGACTATAGA
pkg T619Q mut-F	CCATTTATTATTAGGCTAGTAAGAACCTTCAAAGATTCTAAATATTTTTATTTTTTAacgGAGTTAGTTA
pkg T619Q mut-R	GTGTTCCAACTAATGTATATGATCTTCC
pkg gk-F	TTGAAGGACCCATGTTAGCAC
pkg gk-R	TCAACTGTGCACCCATATCC
pkg ha-F	AAGATAATGCAAATACCGAAATTGATGATGAAAATTGGGATATTGATTTTAAGGCGCATAACGATACCAC
pkg ha-R	ATTATATGGTTACAGTATTTTTTTGTCTCTGTTTTTATCACTTTCCTCAACCGCCTACTGCGACTATAGA
pkg QCR1	CTGGACGTTTGCTTGAACCT
pkg QCR2	TCGGATTATGCATTTGTGATATG
pi4k del534/538-F	TAAGAGCAAATGAAAAAATAAATCAAATTAAAAAATTTAACAAATTTCTTAAGGCGCATAACGATACCAC
pi4k del534/538-R	GATAATGTATTTGTTTTTTCTATTGGATTACTTTCTATAAGTCCTTTTAACCGCCTACTGCGACTATAGA
pi4k S534A mut-F	GATAATGTATTTGTTTTTTCTATTGGATTACTTTCTATAAGTCCTTTTAAActATAAGAATTAgcAAGAAATTTG
pi4k S534A mut-R	ACACTGAGGATCCATCTTTTCTAA
pi4k S534/538A mut-F	ATCTTCTCATTTTAGCATACC
pi4k S534/538A mut-R	GATAATGTATTTGTTTTTTCTATTGGATTACTTTCTATAAGTCCTTTTAAAgcATAAGAATTAgcAAGAAATTTG
pi4k S534/538-F	GCAAATCTATGCATTTTGCTTT
pi4k S534/538-R	ATGGCAATTGGGGTGATAAA
pi4k up-F	CATTTTCAGTATATATATTTAATACAAACAAACAATTATATATAAAGAAAAAGGCGCATAACGATACCAC
pi4k up-F	ATGACTTTGGTATTCAAATAATATCTACATTCTACGTTTTAATGCTTTTTCCGCCTACTGCGACTATAGA
pi4k upQCR1	TGCACACATTGCAAATCTCTT
pi4k upQCR2	ATTTCACGTCATTGGGCTTC
pi4k ko-F	ATATATATATATACATATAAGCTTATGTTTCCATATCCACATACATTTGTAAGGCGCATAACGATACCAC
pi4k ko-R	AATATAAGATGTTATACTATTATAATAAAATTATAGTACTATATATTAGGGTAATTCGTGCGCGTCAGAACTGTTCGATCCGCCTACTGCGACTATAGA
pi4k QCR1	TGCCATGCTTTTCGAATGGAACACA
pi4k QCR2	TGGACTCCTCTTTTGCGGGA
pip5k ha-F	TTATTTTTTTTGCAGAACGATTTGTAGCATTTATAGAAAAACATATGGAGAAGGCGCATAACGATACCAC
pip5k ha-R	TTTTTTTTTTTTAAATTAATTAATATAAATTAACTGATACTATAACTATTCCGCCTACTGCGACTATAGA
pip5k ko-F	TTTTTGTAATATATAAAAAAATAAATTATAAAATTTGTTAGATTGAGCAAAAGGCGCATAACGATACCAC
pip5k ko-R	TTTTTTTTTTTTAAATTAATTAATATAAATTAACTGATACTATAACTATTCCGCCTACTGCGACTATAGA
pip5k QCR1	TCCTGCATTCCACCAAAGGCCT
pip5k QCR2	TGCCGCTTTACACAGCTTAACCA
pdeδ ko-F	GTATAGGGCATTTTAAGAATACATATTTGAATGAATAGAAATACGAAAAAAAGGCGCATAACGATACCAC
pdeδ ko-R	ATTTTCTTATGGGTAAATAAAAGAATGTGTACAAAGATATTATAAACAAACCGCCTACTGCGACTATAGA
pdeδ QCR1	GTTTTAAATAGAATATG
pdeδ QCR2	CGAGTACGCCTGAGATGGAT
GW1	CATACTAGCCATTTTATGTG
GW2	CTTTGGTGACAGATACTAC
hsp70-F	AATAAAACACATCCCGCGGGCCAAATAAAATAGGGAGG
hsp70-R	AAGAAAAACGCTCGAGAGGCCTCTTTTTTTAATTGTAATTGTAATTTATTGG
pc-F	TTAAAAAAAGCTCGAAGGCCTAAGATGCGCAGCGGCATCAAG
pc-R	AAGAAAAACGCTCGAGTCATTGGCACTTACAGGAC
pc QCR1	AATAAAACACATCCCGCGGGCCAAATAAAATAGGGAGG
pc QCF2	AAGAAAAACGCTCGAGAGGCCTCTTTTTTTAATTGTAATTGTAATTTATTGG
pc QCF1	TTAAAAAAAGCTCGAAGGCCTAAGATGCGCAGCGGCATCAAG
pc QCR2	AAGAAAAACGCTCGAGTCATTGGCACTTACAGGAC
